# Supplementary material for: MDFI promotes the proliferation and tolerance to chemotherapy of colorectal cancer cells by binding ITGB4/LAMB3 to activate the AKT signaling pathway
Source: Cancer Biol Ther. 2024 Feb 20;25(1):2314324. doi: 10.1080/15384047.2024.2314324 (PMC10880501; doi:10.1080/15384047.2024.2314324)
Supplement: Supplemental Material [file KCBT_A_2314324_SM1758.zip]

Archive with 8 entries (8 files):
- Table S3.csv
- Figure S2.docx
- Table S1.csv
- Figure S1.docx
- Table S5.csv
- Figure S3.docx
- Table S2.csv
- Table S4.csv
