# Supplementary material for: MDFI promotes the proliferation and tolerance to chemotherapy of colorectal cancer cells by binding ITGB4/LAMB3 to activate the AKT signaling pathway
Source: Cancer Biol Ther. 2024 Feb 20;25(1):2314324. doi: 10.1080/15384047.2024.2314324 (PMC10880501; doi:10.1080/15384047.2024.2314324)
Supplement: Supplemental Material [file KCBT_A_2314324_SM1758.zip › Table S3.csv]

	substanceBXH	moduleColor	GS.TISSUE	p.GS.TISSUE	MM.grey	p.MM.grey
MT1F	MT1F	grey	-0.150234512	2.14E-18	0.111511303	9.31E-11
MT1G	MT1G	grey	-0.149187685	3.69E-18	-0.011671927	0.499080362
HEPACAM2	HEPACAM2	grey	-0.1458313	2.06E-17	-0.053965226	0.001763757
MT1X	MT1X	grey	-0.14448217	4.06E-17	0.183171677	1.04E-26
LAIR2	LAIR2	grey	0.144004992	5.16E-17	0.135701876	2.90E-15
MIR4458HG	MIR4458HG	grey	-0.13786599	1.04E-15	-0.036339652	0.035282331
SPIB	SPIB	grey	-0.134828173	4.38E-15	-0.035824557	0.037963822
SERPINE2	SERPINE2	grey	0.134807818	4.42E-15	0.265655869	2.57E-55
OAS1	OAS1	grey	0.129993672	4.03E-14	0.311066128	3.35E-76
ADAM8	ADAM8	grey	0.129749394	4.50E-14	0.390880654	6.16E-123
KCTD12	KCTD12	grey	-0.128965025	6.40E-14	0.174191362	2.84E-24
NEURL1	NEURL1	grey	-0.124832331	3.95E-13	-0.027292069	0.113932446
EMP3	EMP3	grey	0.123704235	6.42E-13	0.245161151	4.00E-47
C4BPB	C4BPB	grey	0.120060077	3.00E-12	0.299736341	1.26E-70
SLC7A11	SLC7A11	grey	0.119842647	3.28E-12	0.315854761	1.24E-78
NTHL1	NTHL1	grey	0.119324431	4.07E-12	0.207457767	6.01E-34
PI3	PI3	grey	0.117447764	8.79E-12	0.124997086	3.67E-13
RHOV	RHOV	grey	-0.116730222	1.18E-11	0.255942841	2.43E-51
GULP1	GULP1	grey	0.110767667	1.24E-10	0.4173751	1.30E-141
PHLDA1	PHLDA1	grey	0.109002892	2.43E-10	0.383919153	2.63E-118
XAF1	XAF1	grey	0.108673345	2.76E-10	0.372811505	3.78E-111
RGMB	RGMB	grey	-0.108584384	2.85E-10	0.004383388	0.799618656
GK	GK	grey	0.105380656	9.38E-10	0.132851685	1.10E-14
FLNA	FLNA	grey	0.105149071	1.02E-09	0.345138184	1.68E-94
IL1R2	IL1R2	grey	-0.104847876	1.14E-09	0.030961154	0.072913438
DUSP4	DUSP4	grey	0.104628919	1.23E-09	0.44031918	3.36E-159
C8orf4	C8orf4	grey	-0.104580991	1.26E-09	0.027186447	0.115339052
IGFBP7	IGFBP7	grey	0.103215345	2.06E-09	0.401336347	4.19E-130
DNAJC12	DNAJC12	grey	0.10274188	2.44E-09	0.071620842	3.28E-05
TM4SF20	TM4SF20	grey	0.101733643	3.49E-09	0.15043502	1.93E-18
MT2A	MT2A	grey	-0.100996179	4.53E-09	0.125377671	3.12E-13
CA7	CA7	grey	-0.100796845	4.86E-09	-0.010129473	0.557467773
MX2	MX2	grey	0.09986409	6.73E-09	0.271474073	8.87E-58
DDX60	DDX60	grey	0.099591253	7.40E-09	0.267673099	3.66E-56
KIAA1551	KIAA1551	grey	0.099087066	8.81E-09	0.373593584	1.21E-111
SEPP1	SEPP1	grey	0.099066328	8.87E-09	0.201944166	3.21E-32
NEDD9	NEDD9	grey	-0.09843248	1.10E-08	0.226346019	3.01E-40
IRF7	IRF7	grey	0.096552045	2.09E-08	0.424293925	9.00E-147
PPL	PPL	grey	0.095870853	2.63E-08	0.436036225	8.20E-156
ODF3B	ODF3B	grey	0.094007094	4.87E-08	0.387944526	5.70E-121
COL6A1	COL6A1	grey	0.093535339	5.68E-08	0.677241337	0
CLN5	CLN5	grey	0.093483502	5.78E-08	0.261531981	1.31E-53
DPEP1	DPEP1	grey	0.093128393	6.49E-08	0.143263417	7.47E-17
FSCN1	FSCN1	grey	0.091322493	1.16E-07	0.410131938	2.46E-136
HOXB-AS3	HOXB-AS3	grey	0.091105206	1.24E-07	0.072952217	2.33E-05
ALDOB	ALDOB	grey	0.090962881	1.30E-07	0.114645594	2.72E-11
PDE9A	PDE9A	grey	-0.090761276	1.39E-07	0.14098675	2.30E-16
RASD1	RASD1	grey	-0.090454015	1.53E-07	-0.010837234	0.530268435
KLK1	KLK1	grey	0.090316451	1.60E-07	0.100019179	6.37E-09
ASNS	ASNS	grey	0.087900273	3.39E-07	0.15013554	2.25E-18
RARRES1	RARRES1	grey	-0.086846815	4.69E-07	0.19909069	2.41E-31
WDR54	WDR54	grey	0.08666879	4.95E-07	0.415430638	3.50E-140
TFF1	TFF1	grey	0.085239895	7.61E-07	0.325148498	1.76E-83
MIR194-2HG	MIR194-2HG	grey	0.084612369	9.17E-07	0.193564184	1.09E-29
CA4	CA4	grey	-0.084576352	9.27E-07	-0.015291057	0.375861212
WFDC2	WFDC2	grey	-0.083786159	1.17E-06	0.064162565	0.000199658
HES4	HES4	grey	-0.083174155	1.40E-06	0.091384064	1.14E-07
SMIM6	SMIM6	grey	0.082737945	1.59E-06	0.474905515	2.08E-188
JSRP1	JSRP1	grey	0.082495383	1.71E-06	0.161595835	4.52E-21
RP1-122P22.4	RP1-122P22.4	grey	0.082219348	1.85E-06	0.568620187	8.46E-287
EGLN3	EGLN3	grey	0.082090184	1.92E-06	0.343766978	1.02E-93
SFTA2	SFTA2	grey	0.081258471	2.44E-06	0.578037681	1.60E-298
SCNM1	SCNM1	grey	0.081047502	2.59E-06	0.289757191	6.41E-66
TGFBI	TGFBI	grey	0.080867219	2.72E-06	0.269342854	7.19E-57
ENTPD8	ENTPD8	grey	0.080488195	3.03E-06	0.101837796	3.36E-09
DNASE1	DNASE1	grey	0.080478896	3.04E-06	0.157348238	4.77E-20
GBP2	GBP2	grey	0.080316416	3.18E-06	0.266487665	1.15E-55
PROM2	PROM2	grey	-0.080135095	3.35E-06	0.471804781	1.19E-185
NDUFA4L2	NDUFA4L2	grey	0.079704945	3.78E-06	0.089535874	2.04E-07
TMPRSS3	TMPRSS3	grey	0.079504605	4.00E-06	0.508627194	2.57E-220
LRRC75A	LRRC75A	grey	-0.079416069	4.10E-06	0.002537246	0.883186738
MUC20	MUC20	grey	0.078503301	5.29E-06	0.383579745	4.39E-118
RGS2	RGS2	grey	0.078224688	5.71E-06	0.180433183	5.94E-26
TNNT1	TNNT1	grey	0.078181099	5.78E-06	0.652424404	0
RSAD2	RSAD2	grey	0.078074782	5.95E-06	0.161292992	5.35E-21
STOM	STOM	grey	0.077667819	6.65E-06	0.177345466	4.09E-25
STX18	STX18	grey	0.077270409	7.42E-06	0.24795157	3.39E-48
TPSG1	TPSG1	grey	0.076927694	8.14E-06	0.063447996	0.000235123
S100A9	S100A9	grey	0.07649788	9.15E-06	0.145980105	1.91E-17
DAPK3	DAPK3	grey	0.075881974	1.08E-05	0.311291415	2.58E-76
ANKRD36C	ANKRD36C	grey	0.075790337	1.11E-05	0.196270978	1.71E-30
PRNP	PRNP	grey	0.0757528	1.12E-05	0.525451941	1.26E-237
MT1H	MT1H	grey	-0.07557122	1.17E-05	-0.00861538	0.617835125
KLK11	KLK11	grey	0.07543188	1.22E-05	0.676810858	0
AHNAK2	AHNAK2	grey	0.075197437	1.30E-05	0.644757832	0
SEMA5A	SEMA5A	grey	-0.074585159	1.52E-05	0.392260638	7.21E-124
TICAM1	TICAM1	grey	0.074554592	1.54E-05	0.277658653	1.83E-60
BEST4	BEST4	grey	-0.074111941	1.73E-05	0.00100754	0.953472989
NPSR1	NPSR1	grey	0.074069316	1.75E-05	0.457734821	1.74E-173
DDIT3	DDIT3	grey	0.073648697	1.95E-05	0.13672047	1.79E-15
AQP1	AQP1	grey	-0.07291112	2.36E-05	0.423290588	5.13E-146
TIMP3	TIMP3	grey	0.072907519	2.36E-05	0.202114004	2.85E-32
HLA-DRB1	HLA-DRB1	grey	0.072279211	2.78E-05	0.147546004	8.59E-18
MTRNR2L10	MTRNR2L10	grey	-0.072155523	2.87E-05	0.096372778	2.22E-08
DCN	DCN	grey	0.072151296	2.87E-05	0.275559129	1.52E-59
ADRA2A	ADRA2A	grey	-0.070250297	4.64E-05	0.338610874	8.21E-91
EMP1	EMP1	grey	0.06938214	5.75E-05	0.484434887	4.58E-197
MT1A	MT1A	grey	-0.069092111	6.18E-05	0.041505642	0.016190021
CTGF	CTGF	grey	0.069080646	6.20E-05	0.300786505	3.92E-71
LMTK3	LMTK3	grey	0.068506995	7.13E-05	0.443209248	1.63E-161
ALDH3B1	ALDH3B1	grey	0.068230332	7.63E-05	0.550062453	8.92E-265
PRAC2	PRAC2	grey	-0.067954951	8.16E-05	0.162604862	2.55E-21
PLXNB2	PLXNB2	grey	0.067862585	8.34E-05	0.751409142	0
LUM	LUM	grey	0.067442729	9.23E-05	0.585316489	7.53E-308
STIM2	STIM2	grey	0.067376293	9.38E-05	0.303063998	3.08E-72
IFIT3	IFIT3	grey	0.066648944	0.000111592	0.145340263	2.64E-17
TNK2	TNK2	grey	0.066526269	0.000114895	0.507547341	3.08E-219
COL16A1	COL16A1	grey	0.06544238	0.000148361	0.394401175	2.54E-125
RP11-462G2.1	RP11-462G2.1	grey	0.065347463	0.000151692	0.092345324	8.36E-08
APPL2	APPL2	grey	0.065042027	0.000162896	0.319448281	1.74E-80
PROM1	PROM1	grey	0.064942697	0.000166704	0.356677188	3.05E-101
KLK6	KLK6	grey	0.064603004	0.000180369	0.620314433	0
CASP1	CASP1	grey	-0.063549262	0.000229761	0.013715227	0.427033551
HLA-G	HLA-G	grey	-0.063463077	0.000234317	0.003457618	0.841301308
KLF10	KLF10	grey	-0.063390301	0.000238231	0.142383656	1.16E-16
MDFI	MDFI	grey	0.063357505	0.000240014	0.160189445	9.93E-21
MGP	MGP	grey	0.063021458	0.000259025	0.147959549	6.95E-18
SELM	SELM	grey	0.062737732	0.000276166	0.46989695	5.74E-184
HILPDA	HILPDA	grey	0.062217616	0.000310379	0.172532788	7.74E-24
ACTA2	ACTA2	grey	0.062105201	0.000318277	0.488053395	2.00E-200
AC004951.6	AC004951.6	grey	-0.061539826	0.000360931	0.552252627	2.65E-267
SLC38A5	SLC38A5	grey	-0.061524996	0.000362119	0.5223318	2.42E-234
DEDD2	DEDD2	grey	0.061322371	0.000378716	0.32550822	1.13E-83
SPARC	SPARC	grey	0.060735126	0.00043092	0.661110146	0
VWA1	VWA1	grey	0.060169808	0.000487453	0.566485562	3.41E-284
MMP28	MMP28	grey	-0.060072151	0.000497893	0.380314135	5.93E-116
TFF3	TFF3	grey	0.058958167	0.000632675	0.2061095	1.61E-33
TIMP2	TIMP2	grey	0.058718533	0.00066579	0.579447339	2.60E-300
TMEM191B	TMEM191B	grey	0.058142634	0.000752073	0.522287027	2.70E-234
FABP6	FABP6	grey	0.057897171	0.000791913	0.215533521	1.44E-36
LPCAT1	LPCAT1	grey	0.057720716	0.000821753	0.468288735	1.48E-182
RP11-386I14.4	RP11-386I14.4	grey	0.05741034	0.000876782	0.135842141	2.72E-15
LRRC8A	LRRC8A	grey	0.0568836	0.000978052	0.578018919	1.69E-298
ARID3A	ARID3A	grey	0.056868907	0.000981026	0.111214675	1.04E-10
CXCL8	CXCL8	grey	0.055961679	0.001181746	0.0671077	0.000100016
MTRNR2L8	MTRNR2L8	grey	-0.05499187	0.001437774	0.247540343	4.89E-48
TYROBP	TYROBP	grey	0.054936806	0.001453742	0.170718681	2.29E-23
IFIT1	IFIT1	grey	0.054923824	0.001457531	0.17757913	3.54E-25
ANXA1	ANXA1	grey	0.05460072	0.001554799	0.645304621	0
MYL9	MYL9	grey	0.054280876	0.001656939	0.336942004	6.97E-90
QPCT	QPCT	grey	0.053838803	0.001808287	0.295741805	1.02E-68
C10orf10	C10orf10	grey	0.053676275	0.001867051	0.440525973	2.30E-159
COL1A1	COL1A1	grey	0.05304004	0.002114353	0.7611216	0
P4HA2	P4HA2	grey	0.052590887	0.002306642	0.342084238	9.17E-93
TRIM31	TRIM31	grey	0.05249052	0.002351742	0.323963967	7.47E-83
CYP4F3	CYP4F3	grey	0.051802025	0.002683529	0.669219838	0
LYPD8	LYPD8	grey	-0.051414381	0.002888634	-0.021173283	0.220097153
SLC2A1	SLC2A1	grey	0.051315782	0.002943036	0.725022841	0
PP7080	PP7080	grey	0.050699964	0.003304494	0.558054361	4.33E-274
FAM13A	FAM13A	grey	0.050586983	0.00337504	0.246392789	1.35E-47
CXCL1	CXCL1	grey	0.050270245	0.003580181	0.270321671	2.76E-57
ARHGEF2	ARHGEF2	grey	0.049847788	0.003871434	0.484114908	9.04E-197
MAFF	MAFF	grey	0.04959036	0.004059298	0.275628672	1.42E-59
OTOP2	OTOP2	grey	-0.049412737	0.004193704	-0.015081127	0.382451155
FN1	FN1	grey	0.048757015	0.004725549	0.347855515	4.61E-96
FAM83A	FAM83A	grey	-0.048714445	0.004762101	0.608105844	0
INSL5	INSL5	grey	-0.047618567	0.005795576	-0.018984826	0.271550389
SLC5A3	SLC5A3	grey	-0.047591902	0.005823067	0.491606762	9.17E-204
OSBPL1A	OSBPL1A	grey	0.04739716	0.006027435	0.369619009	3.83E-109
GZMB	GZMB	grey	0.047390028	0.006035042	0.01627598	0.345888172
RP11-1143G9.4	RP11-1143G9.4	grey	-0.046911006	0.006566093	0.407019035	4.14E-134
IFIT2	IFIT2	grey	0.046784809	0.006712815	0.106187334	6.97E-10
AREG	AREG	grey	0.046759179	0.006742972	0.128559999	7.67E-14
ITGA1	ITGA1	grey	0.046020719	0.007665803	0.403900505	6.68E-132
RP11-783K16.5	RP11-783K16.5	grey	0.04591588	0.007805608	0.5038602	1.38E-215
SERPINA1	SERPINA1	grey	0.045654301	0.008164434	0.101230121	4.17E-09
GCG	GCG	grey	-0.045549311	0.008312559	-0.019612061	0.256026822
PYY	PYY	grey	-0.045482284	0.008408375	-0.016760407	0.331720869
RHBDF2	RHBDF2	grey	0.044988928	0.009144554	0.56637238	4.68E-284
GSN	GSN	grey	0.044988596	0.009145068	0.16799256	1.15E-22
URAD	URAD	grey	-0.044928524	0.009238531	-0.031515085	0.067929609
PCSK1N	PCSK1N	grey	-0.04476927	0.00949044	-0.026382038	0.126504034
ERBB2IP	ERBB2IP	grey	-0.044651805	0.009680152	0.478259561	2.01E-191
MYRF	MYRF	grey	0.044251668	0.010352007	0.586864763	7.2856169546975e-310
EREG	EREG	grey	0.044145323	0.010537405	0.073621539	1.96E-05
APOE	APOE	grey	0.043958681	0.010869938	0.291846984	6.87E-67
IGKC	IGKC	grey	-0.043943798	0.010896851	0.068080617	7.91E-05
APOL1	APOL1	grey	0.043613959	0.011508702	0.559745192	4.30E-276
SLC11A2	SLC11A2	grey	0.043017971	0.01269191	0.340032205	1.31E-91
RGS1	RGS1	grey	0.043009996	0.012708447	0.153110862	4.70E-19
S100A4	S100A4	grey	-0.042941446	0.012851379	0.717645925	0
UNC5B-AS1	UNC5B-AS1	grey	0.042733185	0.013294379	0.526310995	1.55E-238
SAV1	SAV1	grey	0.04239567	0.014041005	0.404986007	1.15E-132
CCND3	CCND3	grey	0.04224667	0.014382217	0.10257661	2.59E-09
MB	MB	grey	0.04182007	0.015399895	0.160446337	8.60E-21
CRABP2	CRABP2	grey	-0.041382134	0.016509996	0.62047398	0
MMP1	MMP1	grey	0.041293029	0.016744275	0.312186531	9.13E-77
CCL2	CCL2	grey	0.04088606	0.017851782	0.157688915	3.96E-20
SOCS3	SOCS3	grey	-0.040696332	0.018389669	0.145768931	2.12E-17
VIM	VIM	grey	0.040665679	0.018477889	0.312212076	8.86E-77
BMP2	BMP2	grey	-0.040643923	0.018540726	0.151893282	8.96E-19
CD177	CD177	grey	-0.040325905	0.019480837	-0.030162206	0.080624657
S100A8	S100A8	grey	0.039805008	0.021110718	0.091385896	1.14E-07
XXbac-BPG32J3.19	XXbac-BPG32J3.19	grey	0.039727034	0.021364646	0.048276025	0.005153689
NRP2	NRP2	grey	-0.039141013	0.023359582	0.566805493	1.39E-284
REG1A	REG1A	grey	0.037444726	0.03007033	-0.001003004	0.953682219
ERRFI1	ERRFI1	grey	0.037362688	0.030433129	0.360675355	1.21E-103
ENO2	ENO2	grey	0.037311865	0.030659765	0.583499435	1.69E-305
PRSS23	PRSS23	grey	0.037031883	0.031934435	0.101430999	3.89E-09
AC009133.12	AC009133.12	grey	0.036815734	0.032949305	0.547610081	5.73E-262
DIO3OS	DIO3OS	grey	0.036715319	0.033430085	0.323470737	1.36E-82
SAA1	SAA1	grey	0.0366722	0.033638371	0.086590596	5.06E-07
IER5L	IER5L	grey	-0.0358944	0.037590369	0.575635255	1.70E-295
LINC00261	LINC00261	grey	-0.035693751	0.038671724	-0.025399903	0.141255755
FCER1G	FCER1G	grey	0.035615739	0.039099232	0.140332311	3.16E-16
COL1A2	COL1A2	grey	0.0347441	0.044154828	0.725360774	0
LCN2	LCN2	grey	0.034342338	0.046664641	0.462284664	2.34E-177
ADM	ADM	grey	0.034286698	0.047021504	0.326611991	2.93E-84
EPHA2	EPHA2	grey	0.034198917	0.047589184	0.641249316	0
TUBA1A	TUBA1A	grey	0.033953805	0.049204893	0.107945407	3.62E-10
HIST1H1C	HIST1H1C	grey	0.033924197	0.049403139	0.203135478	1.37E-32
BMP4	BMP4	grey	0.033649555	0.051274182	0.703439164	0
HIST1H2AC	HIST1H2AC	grey	0.033341456	0.053443361	0.24435757	8.10E-47
COL3A1	COL3A1	grey	0.033291144	0.053804761	0.705021868	0
AHR	AHR	grey	0.033249295	0.054106917	0.575163538	6.64E-295
RNF19A	RNF19A	grey	0.033142472	0.054884626	0.475018959	1.65E-188
RP11-670E13.6	RP11-670E13.6	grey	0.03308563	0.055302241	0.079202614	4.35E-06
PLCG2	PLCG2	grey	0.03300728	0.055882209	0.026359577	0.126827453
ITGB6	ITGB6	grey	-0.032462297	0.060057931	0.552883026	4.92E-268
DHRS9	DHRS9	grey	0.032443968	0.060202747	0.210588707	5.97E-35
DUOX2	DUOX2	grey	0.032283972	0.061479196	0.104195661	1.45E-09
PIEZO1	PIEZO1	grey	0.031925231	0.064422773	0.465482182	4.10E-180
KLK8	KLK8	grey	-0.031868124	0.064901909	0.637203375	0
KLK7	KLK7	grey	-0.031529464	0.067804071	0.653575778	0
SRGN	SRGN	grey	0.031479805	0.068238461	0.136308767	2.18E-15
SCGN	SCGN	grey	-0.030841932	0.0740243	-0.01061036	0.538913376
MLPH	MLPH	grey	0.030647164	0.075868792	0.453367742	7.96E-170
FAM46A	FAM46A	grey	0.030495114	0.077334647	0.14534881	2.63E-17
HERC4	HERC4	grey	0.030280194	0.079445864	0.38645092	5.60E-120
SEC61G	SEC61G	grey	0.030080088	0.081453432	0.067344382	9.45E-05
CSTA	CSTA	grey	0.029949345	0.082787212	0.39651058	9.17E-127
SOD3	SOD3	grey	-0.029940631	0.082876728	0.078178707	5.78E-06
PRSS2	PRSS2	grey	0.029720379	0.085165587	0.017577079	0.308698424
ITLN1	ITLN1	grey	-0.029663534	0.085764533	-0.039582144	0.021843554
CLIC5	CLIC5	grey	0.029632534	0.086092605	0.096217613	2.34E-08
BCYRN1	BCYRN1	grey	-0.029526657	0.087220723	0.069061575	6.23E-05
TFF2	TFF2	grey	-0.029227675	0.09047086	0.513992184	9.91E-226
TNNC1	TNNC1	grey	0.029194402	0.090838505	0.089107391	2.34E-07
PSCA	PSCA	grey	-0.029177767	0.091022761	0.675819044	0
IGHG1	IGHG1	grey	-0.029169507	0.091114364	0.490727017	6.21E-203
ATOH1	ATOH1	grey	-0.028794898	0.095347212	-0.044498647	0.009932582
NMB	NMB	grey	0.028558052	0.098103674	0.439434646	1.70E-158
REG3A	REG3A	grey	0.028477179	0.099059326	0.012665232	0.463274518
ATF3	ATF3	grey	-0.0283623	0.10042958	0.13760055	1.18E-15
IGHM	IGHM	grey	-0.028329461	0.100824037	0.003754354	0.827886352
PCP4	PCP4	grey	0.028180503	0.102628833	0.023004516	0.182743787
MIR22HG	MIR22HG	grey	0.02785111	0.10671099	0.100255534	5.87E-09
MMP7	MMP7	grey	-0.027849332	0.106733359	0.566811585	1.37E-284
NAAA	NAAA	grey	-0.027585101	0.110100625	0.119416879	3.92E-12
RP11-338I21.1	RP11-338I21.1	grey	0.027231411	0.114738595	0.036402945	0.034964262
SI	SI	grey	-0.027135201	0.116026427	0.063110902	0.000253832
CLCA1	CLCA1	grey	-0.027116225	0.116281768	-0.043077011	0.012570078
PLOD2	PLOD2	grey	-0.027071265	0.116888511	0.351912078	2.01E-98
TNFAIP2	TNFAIP2	grey	-0.027001631	0.117833134	0.428473082	5.99E-150
CCL20	CCL20	grey	0.026903873	0.119169374	0.071953011	3.02E-05
UNC13D	UNC13D	grey	0.026757109	0.121197708	0.567515797	1.89E-285
TNNI3	TNNI3	grey	-0.026145694	0.129939469	0.57632342	2.32E-296
IGHA2	IGHA2	grey	-0.02611444	0.13039914	-0.012632699	0.464424128
LRRC26	LRRC26	grey	-0.025859286	0.134199124	-0.027819185	0.107113374
CXCL3	CXCL3	grey	0.025766247	0.135605848	0.176194004	8.33E-25
ABHD12B	ABHD12B	grey	-0.025690421	0.136760714	0.46432761	4.09E-179
SPON2	SPON2	grey	0.025311283	0.142649272	0.606344335	0
TRIM54	TRIM54	grey	-0.024638359	0.153577153	0.537732056	6.82E-251
HLA-DRA	HLA-DRA	grey	0.024631823	0.153686328	0.225904834	4.29E-40
RNF103	RNF103	grey	0.02454585	0.1551279	0.375583067	6.56E-113
GUCA2A	GUCA2A	grey	-0.024322166	0.158926637	-0.008106464	0.638749243
RP11-65I12.1	RP11-65I12.1	grey	0.023789779	0.168250497	0.548258759	1.04E-262
SPRR2D	SPRR2D	grey	0.023684291	0.170145698	0.038172729	0.027010487
KRT80	KRT80	grey	0.023642204	0.170906291	0.566738968	1.67E-284
SUN2	SUN2	grey	-0.023280787	0.177542812	0.499586927	2.08E-211
RETNLB	RETNLB	grey	-0.023233491	0.178425286	-0.039005363	0.023843757
BIRC3	BIRC3	grey	0.023067215	0.181553653	0.325277325	1.50E-83
KRT23	KRT23	grey	0.02287563	0.185208417	0.35979195	4.13E-103
SEMA3C	SEMA3C	grey	0.02282276	0.186226509	0.357989222	5.01E-102
SNHG12	SNHG12	grey	0.022787734	0.18690326	0.245006463	4.59E-47
TGM2	TGM2	grey	0.022648713	0.189607232	0.333865354	3.47E-88
PAEP	PAEP	grey	-0.022580789	0.19093879	-0.000338026	0.984382496
PMEPA1	PMEPA1	grey	0.022564752	0.191254172	0.488598917	6.18E-201
TRIM15	TRIM15	grey	0.022459394	0.193335701	0.158571006	2.44E-20
HBG2	HBG2	grey	-0.02243032	0.193913024	-0.014048086	0.415899033
CLDN23	CLDN23	grey	0.021842091	0.205866473	0.122533765	1.06E-12
KRT16	KRT16	grey	-0.021826523	0.206189936	0.510490575	3.48E-222
AQP8	AQP8	grey	0.021778496	0.20719015	-0.009911017	0.565998077
PADI1	PADI1	grey	-0.021312767	0.217072506	0.657052018	0
EDN1	EDN1	grey	-0.021308919	0.217155549	0.146013594	1.88E-17
AC006262.5	AC006262.5	grey	-0.021299489	0.217359147	0.503718564	1.91E-215
RP11-467L13.7	RP11-467L13.7	grey	-0.020921346	0.225636629	0.287250263	9.11E-65
CHGA	CHGA	grey	0.020915266	0.225771549	-0.007733649	0.654255866
PPFIBP1	PPFIBP1	grey	0.020752565	0.229402942	0.438973773	3.94E-158
SPDEF	SPDEF	grey	-0.020746341	0.229542692	0.067738371	8.59E-05
RAB27A	RAB27A	grey	-0.020230305	0.241339623	0.015951728	0.355583192
RRM2	RRM2	grey	-0.019833075	0.250706659	0.094157343	4.64E-08
CXCL2	CXCL2	grey	0.019567348	0.257112594	0.1302515	3.59E-14
ALOX5AP	ALOX5AP	grey	0.019499694	0.258761515	0.102257611	2.90E-09
COL17A1	COL17A1	grey	0.01949427	0.258894037	0.637287819	0
HSD3B7	HSD3B7	grey	0.019371205	0.261913308	0.522055886	4.71E-234
DCBLD2	DCBLD2	grey	0.018892618	0.273885674	0.505683331	2.19E-217
DMBT1	DMBT1	grey	-0.018589892	0.281648836	0.094747278	3.82E-08
FKBP10	FKBP10	grey	0.018265151	0.29014098	0.568310664	2.02E-286
UNC93B1	UNC93B1	grey	0.018059398	0.295609796	0.790721591	0
PDGFA	PDGFA	grey	0.017798809	0.302634512	0.234987226	2.49E-43
MIA	MIA	grey	-0.01773764	0.304299401	0.396890094	5.03E-127
CXCL10	CXCL10	grey	0.017629974	0.307244601	0.034949262	0.042917738
IGHG4	IGHG4	grey	0.017550726	0.309424427	0.687126914	0
SPP1	SPP1	grey	0.017544086	0.30960753	0.080042054	3.44E-06
APOC1	APOC1	grey	0.017438123	0.312539246	0.11030905	1.48E-10
MCM5	MCM5	grey	-0.01723168	0.318303336	0.0973587	1.59E-08
ZG16	ZG16	grey	0.017210046	0.318911389	-0.045521641	0.008351994
MDM2	MDM2	grey	0.017076803	0.322673058	0.190025907	1.18E-28
AKAP12	AKAP12	grey	0.016949763	0.326286451	0.327460056	1.03E-84
FLJ20021	FLJ20021	grey	0.016921791	0.32708557	0.488519495	7.34E-201
CLOCK	CLOCK	grey	0.016581858	0.336898369	0.453933181	2.69E-170
SEMA3B	SEMA3B	grey	-0.016524892	0.338561135	0.641485563	0
GUCA2B	GUCA2B	grey	-0.01635374	0.343588431	-0.014943885	0.386797388
LCN15	LCN15	grey	0.016296714	0.345274005	-0.008607824	0.618143483
EHBP1L1	EHBP1L1	grey	0.016173556	0.348932264	0.551538622	1.77E-266
KRT17	KRT17	grey	0.016116611	0.350632008	0.105337922	9.53E-10
DNAJB2	DNAJB2	grey	0.01576683	0.361187538	0.486761238	3.20E-199
ATHL1	ATHL1	grey	-0.015453471	0.370811216	0.646518922	0
CEMIP	CEMIP	grey	0.015346692	0.374126573	0.48812338	1.72E-200
IL1B	IL1B	grey	0.015078688	0.382528138	0.036666346	0.033666738
F3	F3	grey	-0.01465859	0.395928081	0.556165287	7.26E-272
JCHAIN	JCHAIN	grey	-0.014566703	0.398896325	0.011610679	0.501335295
APOLD1	APOLD1	grey	0.014163252	0.412086853	0.107387513	4.47E-10
HIST1H2BD	HIST1H2BD	grey	-0.014140264	0.412846142	0.338885517	5.77E-91
TMEM37	TMEM37	grey	-0.014059975	0.415504548	0.380925017	2.38E-116
IGF2	IGF2	grey	0.013974811	0.418335353	0.049212524	0.004350033
SH3GLB2	SH3GLB2	grey	-0.013803521	0.424063227	0.441530513	3.62E-160
PHLDA3	PHLDA3	grey	-0.013774165	0.425049459	0.629223165	0
DOCK5	DOCK5	grey	0.013732963	0.426435931	0.622096963	0
DEFA5	DEFA5	grey	0.013167956	0.445712918	-0.006814215	0.693129424
DUOXA2	DUOXA2	grey	0.012950479	0.453263075	0.089938453	1.80E-07
PELI1	PELI1	grey	0.012754284	0.460135885	0.373325648	1.79E-111
IGLC3	IGLC3	grey	0.01257543	0.466451664	0.011337982	0.511440077
SST	SST	grey	0.012436865	0.471377615	-0.0100398	0.56096174
STEAP2	STEAP2	grey	-0.012422012	0.471907315	0.465251594	6.49E-180
CST6	CST6	grey	0.012365083	0.473940672	0.237762464	2.39E-44
AGRN	AGRN	grey	0.012266812	0.477461964	0.694612841	0
REN	REN	grey	0.012214159	0.479354511	0.043551519	0.0116279
CLPS	CLPS	grey	0.012169179	0.480974489	0.001813919	0.916341634
G0S2	G0S2	grey	0.012129814	0.482394695	0.078789258	4.88E-06
NMU	NMU	grey	-0.012048265	0.485344019	0.433632984	6.21E-154
REP15	REP15	grey	0.011593377	0.501973258	-0.048678083	0.004793523
S100A2	S100A2	grey	0.011550685	0.503549267	0.448718066	5.50E-166
SPINK4	SPINK4	grey	0.011322269	0.512025546	-0.033957052	0.049183189
KRT6B	KRT6B	grey	0.011099765	0.520353434	0.313615998	1.72E-77
IGLC2	IGLC2	grey	0.011072413	0.521381965	0.018111972	0.294205883
FAM118A	FAM118A	grey	0.010775591	0.532610357	0.475869101	2.85E-189
CALB1	CALB1	grey	-0.010727381	0.534445547	0.316517002	5.68E-79
IGFBP3	IGFBP3	grey	-0.009586429	0.57878712	0.502086041	7.64E-214
MMP14	MMP14	grey	-0.008716889	0.613699661	0.556210251	6.43E-272
CTA-29F11.1	CTA-29F11.1	grey	0.008697374	0.614493758	0.213844742	5.19E-36
GINS2	GINS2	grey	0.008609715	0.618066296	0.060005563	0.00050513
GABRP	GABRP	grey	-0.008307596	0.630448068	0.350777432	9.25E-98
CTSL	CTSL	grey	0.008271667	0.631927535	0.173447345	4.46E-24
GAN	GAN	grey	0.008235111	0.633434391	0.538147596	2.37E-251
LIF	LIF	grey	0.008196449	0.635029697	0.551721646	1.09E-266
DEFB1	DEFB1	grey	-0.008178492	0.635771195	0.520027852	6.12E-232
ITGB5	ITGB5	grey	-0.007893544	0.6475865	0.644038902	0
OLFM4	OLFM4	grey	0.00783648	0.649963479	-0.005635611	0.744153897
TAGLN	TAGLN	grey	0.007616799	0.659147313	0.506796051	1.72E-218
MBIP	MBIP	grey	0.007592834	0.6601523	0.166388108	2.92E-22
HS2ST1	HS2ST1	grey	0.00742897	0.66704053	0.491889485	4.96E-204
ASPHD1	ASPHD1	grey	-0.007373458	0.669380455	0.678062233	0
BHLHE41	BHLHE41	grey	0.00726414	0.673997803	0.530379916	6.95E-243
PLTP	PLTP	grey	-0.007234932	0.675233556	0.46200212	4.08E-177
SIPA1	SIPA1	grey	-0.007194696	0.676937346	0.522548617	1.43E-234
SERPINB3	SERPINB3	grey	0.00662486	0.701240869	0.198861529	2.82E-31
DEFA6	DEFA6	grey	0.00653827	0.704961571	-0.009301426	0.590127162
HBA1	HBA1	grey	0.006493186	0.706901607	-0.022646527	0.189649972
CA9	CA9	grey	0.006353599	0.712920284	0.362951968	5.00E-105
HSPA6	HSPA6	grey	0.006187721	0.720095829	0.146310226	1.61E-17
RIPK4	RIPK4	grey	0.006142017	0.722077283	0.605359509	0
GADD45G	GADD45G	grey	-0.005821407	0.736028599	0.083149166	1.41E-06
SLC2A3	SLC2A3	grey	0.005665552	0.742842547	0.354253932	8.39E-100
IRF1	IRF1	grey	0.005601553	0.745646451	0.192558909	2.15E-29
MCM4	MCM4	grey	0.005589825	0.746160636	0.122782539	9.52E-13
MTRNR2L12	MTRNR2L12	grey	-0.005554246	0.747721175	0.264770444	6.02E-55
RP11-160E2.6	RP11-160E2.6	grey	0.005545963	0.748084654	0.072275932	2.78E-05
CRIP1	CRIP1	grey	-0.005494686	0.750335939	0.780450287	0
CDKN2B	CDKN2B	grey	-0.005026935	0.770968182	0.196927149	1.08E-30
ARL14	ARL14	grey	0.00502001	0.771274915	0.20952105	1.32E-34
ANO1	ANO1	grey	-0.00496476	0.773723313	0.592244502	5.98766950563503e-317
CLCA4	CLCA4	grey	0.004714265	0.784851807	-0.011070147	0.521467231
BAMBI	BAMBI	grey	-0.004566077	0.791456117	0.557642583	1.33E-273
HIST1H2BG	HIST1H2BG	grey	0.004452414	0.79653196	0.2776738	1.80E-60
ANKRD37	ANKRD37	grey	0.004432962	0.797401484	0.119617382	3.60E-12
CXCL14	CXCL14	grey	0.004420994	0.797936607	0.053243113	0.002032335
DIP2A	DIP2A	grey	0.004415698	0.798173446	0.443939013	4.22E-162
SPRR1B	SPRR1B	grey	-0.004330372	0.801991588	0.150056841	2.35E-18
IGHG3	IGHG3	grey	-0.004075261	0.813435025	0.643456631	0
HBB	HBB	grey	-0.003968718	0.818226195	-0.024688705	0.152738164
IGFBP6	IGFBP6	grey	0.00369659	0.830493963	0.52741314	1.04E-239
HELLS	HELLS	grey	0.003403309	0.843761648	0.128005061	9.82E-14
FAM63B	FAM63B	grey	0.003225372	0.851833206	0.53287281	1.41E-245
PLEKHS1	PLEKHS1	grey	-0.003152166	0.855158548	0.445373478	2.92E-163
COX6B2	COX6B2	grey	-0.003130581	0.856139509	0.503130203	7.23E-215
RBP1	RBP1	grey	0.002986223	0.862705834	0.412525201	4.59E-138
PQLC3	PQLC3	grey	-0.002867156	0.868128883	0.574707096	2.47E-294
SRD5A3	SRD5A3	grey	0.002538536	0.883127793	0.520746937	1.09E-232
EPB41L1	EPB41L1	grey	0.002360943	0.891251342	0.509949391	1.22E-221
FCGBP	FCGBP	grey	0.002126426	0.901996083	-0.061918895	0.000331782
BMP7	BMP7	grey	-0.001849002	0.914729714	0.568335181	1.89E-286
LTBP3	LTBP3	grey	0.001760198	0.918810556	0.614107931	0
IGHA1	IGHA1	grey	-0.001746953	0.919419406	-0.002741977	0.87383702
PVRL4	PVRL4	grey	0.001708888	0.921169394	0.608819874	0
EGFR	EGFR	grey	-0.001700227	0.921567665	0.086229054	5.65E-07
SYTL2	SYTL2	grey	0.001465787	0.932354469	0.202122368	2.83E-32
DUSP27	DUSP27	grey	-0.001461521	0.932550892	0.52885905	2.98E-241
TM4SF4	TM4SF4	grey	-0.001401411	0.935318766	0.728457292	0
UACA	UACA	grey	0.001232843	0.943084788	0.395630165	3.68E-126
KCP	KCP	grey	0.001132922	0.947690814	0.567465263	2.18E-285
PCMTD1	PCMTD1	grey	0.001108251	0.948828366	0.394308551	2.94E-125
CLIC3	CLIC3	grey	0.000896918	0.958576478	0.621443322	0
RCAN1	RCAN1	grey	0.000867386	0.959939243	0.10868613	2.74E-10
CYR61	CYR61	grey	-0.000820337	0.962110552	0.319286294	2.11E-80
SCIN	SCIN	grey	-0.000584963	0.97297692	0.196824551	1.16E-30
HBA2	HBA2	grey	0.000408088	0.981146019	-0.024813359	0.150675859
YPEL3	YPEL3	grey	-0.000306636	0.98583262	0.571559174	2.04E-290
CTD-3252C9.4	CTD-3252C9.4	grey	0.000151311	0.993008754	0.317669091	1.45E-79
