# Supplementary material for: MDFI promotes the proliferation and tolerance to chemotherapy of colorectal cancer cells by binding ITGB4/LAMB3 to activate the AKT signaling pathway
Source: Cancer Biol Ther. 2024 Feb 20;25(1):2314324. doi: 10.1080/15384047.2024.2314324 (PMC10880501; doi:10.1080/15384047.2024.2314324)
Supplement: Supplemental Material [file KCBT_A_2314324_SM1758.zip › Table S1.csv]

Index	Patient	Class	Sample	Cell_type	Cell_subtype
KUL01-T_AAACCTGGTCTTTCAT	KUL01	Tumor	KUL01-T	Epithelial cells	CMS1
KUL01-T_AAACGGGTCGGTTAAC	KUL01	Tumor	KUL01-T	Epithelial cells	CMS3
KUL01-T_AAAGATGGTATAGGGC	KUL01	Tumor	KUL01-T	Epithelial cells	CMS3
KUL01-T_AAAGATGGTGGCCCTA	KUL01	Tumor	KUL01-T	Epithelial cells	CMS1
KUL01-T_AAAGCAAGTAAACACA	KUL01	Tumor	KUL01-T	Epithelial cells	CMS3
KUL01-T_AAAGCAATCACATGCA	KUL01	Tumor	KUL01-T	Epithelial cells	CMS1
KUL01-T_AAAGTAGTCCGTCATC	KUL01	Tumor	KUL01-T	Epithelial cells	CMS1
KUL01-T_AAATGCCAGTCGTTTG	KUL01	Tumor	KUL01-T	Epithelial cells	CMS1
KUL01-T_AAATGCCAGTGACTCT	KUL01	Tumor	KUL01-T	Epithelial cells	CMS3
KUL01-T_AAATGCCCACAGTCGC	KUL01	Tumor	KUL01-T	Epithelial cells	CMS3
KUL01-T_AAATGCCTCAAACCAC	KUL01	Tumor	KUL01-T	Epithelial cells	CMS1
KUL01-T_AAATGCCTCAACCATG	KUL01	Tumor	KUL01-T	Epithelial cells	CMS1
KUL01-T_AAATGCCTCCCTCAGT	KUL01	Tumor	KUL01-T	Epithelial cells	CMS3
KUL01-T_AACACGTCACGTCTCT	KUL01	Tumor	KUL01-T	Epithelial cells	CMS1
KUL01-T_AACACGTCAGGTTTCA	KUL01	Tumor	KUL01-T	Epithelial cells	CMS1
KUL01-T_AACACGTGTACAGTTC	KUL01	Tumor	KUL01-T	Epithelial cells	CMS3
KUL01-T_AACACGTGTCATGCAT	KUL01	Tumor	KUL01-T	Epithelial cells	CMS1
KUL01-T_AACCATGAGCAGCCTC	KUL01	Tumor	KUL01-T	Epithelial cells	CMS1
KUL01-T_AACCATGGTAAATACG	KUL01	Tumor	KUL01-T	Epithelial cells	CMS3
KUL01-T_AACCGCGCAATGAATG	KUL01	Tumor	KUL01-T	Epithelial cells	CMS3
KUL01-T_AACGTTGGTCAAAGAT	KUL01	Tumor	KUL01-T	Epithelial cells	CMS1
KUL01-T_AACTCAGAGCTAGTTC	KUL01	Tumor	KUL01-T	Epithelial cells	CMS3
KUL01-T_AACTCTTTCACAAACC	KUL01	Tumor	KUL01-T	Epithelial cells	CMS1
KUL01-T_AACTGGTCAGTGACAG	KUL01	Tumor	KUL01-T	Epithelial cells	CMS1
KUL01-T_AACTTTCCACTTACGA	KUL01	Tumor	KUL01-T	Epithelial cells	CMS3
KUL01-T_AACTTTCCATACCATG	KUL01	Tumor	KUL01-T	Epithelial cells	CMS3
KUL01-T_AACTTTCGTGTGAAAT	KUL01	Tumor	KUL01-T	Epithelial cells	CMS1
KUL01-T_AAGACCTAGAGGGATA	KUL01	Tumor	KUL01-T	Epithelial cells	CMS1
KUL01-T_AAGACCTAGGAGCGTT	KUL01	Tumor	KUL01-T	Epithelial cells	CMS1
KUL01-T_AAGACCTAGTCATCCA	KUL01	Tumor	KUL01-T	Epithelial cells	CMS3
KUL01-T_AAGACCTGTACTCTCC	KUL01	Tumor	KUL01-T	Epithelial cells	CMS3
KUL01-T_AAGGCAGAGAGTAATC	KUL01	Tumor	KUL01-T	Epithelial cells	CMS1
KUL01-T_AAGGCAGTCAACACAC	KUL01	Tumor	KUL01-T	Epithelial cells	CMS3
KUL01-T_AAGGCAGTCTGAAAGA	KUL01	Tumor	KUL01-T	Epithelial cells	CMS1
KUL01-T_AAGTCTGAGGGCATGT	KUL01	Tumor	KUL01-T	Epithelial cells	CMS2
KUL01-T_AAGTCTGCACTTGGAT	KUL01	Tumor	KUL01-T	Epithelial cells	CMS3
KUL01-T_AATCCAGAGATGGGTC	KUL01	Tumor	KUL01-T	Epithelial cells	CMS3
KUL01-T_AATCCAGGTTCTCATT	KUL01	Tumor	KUL01-T	Epithelial cells	CMS3
KUL01-T_AATCGGTTCACCACCT	KUL01	Tumor	KUL01-T	Epithelial cells	CMS3
KUL01-T_ACACCAAAGAACAACT	KUL01	Tumor	KUL01-T	Epithelial cells	CMS3
KUL01-T_ACACCGGGTGCAGTAG	KUL01	Tumor	KUL01-T	Epithelial cells	CMS3
KUL01-T_ACACCGGTCCCATTAT	KUL01	Tumor	KUL01-T	Epithelial cells	CMS3
KUL01-T_ACACTGAGTAATCACC	KUL01	Tumor	KUL01-T	Epithelial cells	CMS3
KUL01-T_ACAGCCGCACCAACCG	KUL01	Tumor	KUL01-T	Epithelial cells	CMS3
KUL01-T_ACAGCCGCAGCTCCGA	KUL01	Tumor	KUL01-T	Epithelial cells	CMS4
KUL01-T_ACAGCCGTCTACCTGC	KUL01	Tumor	KUL01-T	Epithelial cells	CMS3
KUL01-T_ACAGCTAAGGAGTAGA	KUL01	Tumor	KUL01-T	Epithelial cells	CMS1
KUL01-T_ACAGCTAGTTGTCTTT	KUL01	Tumor	KUL01-T	Epithelial cells	CMS1
KUL01-T_ACATACGAGAAGGCCT	KUL01	Tumor	KUL01-T	Epithelial cells	CMS3
KUL01-T_ACATACGAGTCCCACG	KUL01	Tumor	KUL01-T	Epithelial cells	CMS1
KUL01-T_ACATACGCAGCTGTTA	KUL01	Tumor	KUL01-T	Epithelial cells	CMS1
KUL01-T_ACATACGTCCACGTTC	KUL01	Tumor	KUL01-T	Epithelial cells	CMS3
KUL01-T_ACATCAGTCCTATTCA	KUL01	Tumor	KUL01-T	Epithelial cells	CMS3
KUL01-T_ACATGGTTCGCGGATC	KUL01	Tumor	KUL01-T	Epithelial cells	CMS3
KUL01-T_ACCCACTGTAGGCATG	KUL01	Tumor	KUL01-T	Epithelial cells	CMS1
KUL01-T_ACCGTAAGTCAAACTC	KUL01	Tumor	KUL01-T	Epithelial cells	CMS3
KUL01-T_ACCGTAAGTTACTGAC	KUL01	Tumor	KUL01-T	Epithelial cells	CMS1
KUL01-T_ACCTTTACACTACAGT	KUL01	Tumor	KUL01-T	Epithelial cells	CMS1
KUL01-T_ACGAGGACACGGATAG	KUL01	Tumor	KUL01-T	Epithelial cells	CMS3
KUL01-T_ACGATGTAGTCCAGGA	KUL01	Tumor	KUL01-T	Epithelial cells	CMS3
KUL01-T_ACGATGTGTCTAGTGT	KUL01	Tumor	KUL01-T	Epithelial cells	CMS3
KUL01-T_ACGCAGCAGGTGTTAA	KUL01	Tumor	KUL01-T	Epithelial cells	CMS3
KUL01-T_ACGCAGCTCAGGTTCA	KUL01	Tumor	KUL01-T	Epithelial cells	CMS3
KUL01-T_ACGCCAGGTTAGTGGG	KUL01	Tumor	KUL01-T	Epithelial cells	CMS3
KUL01-T_ACGCCAGTCACATACG	KUL01	Tumor	KUL01-T	Epithelial cells	CMS3
KUL01-T_ACGCCGAAGCCCGAAA	KUL01	Tumor	KUL01-T	Epithelial cells	CMS3
KUL01-T_ACGGAGAGTGCACCAC	KUL01	Tumor	KUL01-T	Epithelial cells	CMS3
KUL01-T_ACGGCCAGTTCTGAAC	KUL01	Tumor	KUL01-T	Epithelial cells	CMS3
KUL01-T_ACGGGCTTCGATAGAA	KUL01	Tumor	KUL01-T	Epithelial cells	CMS1
KUL01-T_ACGTCAAAGCGAGAAA	KUL01	Tumor	KUL01-T	Epithelial cells	CMS1
KUL01-T_ACTATCTCACGCATCG	KUL01	Tumor	KUL01-T	Epithelial cells	CMS1
KUL01-T_ACTATCTCATCACAAC	KUL01	Tumor	KUL01-T	Epithelial cells	CMS3
KUL01-T_ACTATCTTCTTCTGGC	KUL01	Tumor	KUL01-T	Epithelial cells	CMS3
KUL01-T_ACTGAACAGGCTACGA	KUL01	Tumor	KUL01-T	Epithelial cells	CMS1
KUL01-T_ACTGAACGTGACTACT	KUL01	Tumor	KUL01-T	Epithelial cells	CMS3
KUL01-T_ACTGAGTAGTAAGTAC	KUL01	Tumor	KUL01-T	Epithelial cells	CMS3
KUL01-T_ACTGAGTCAATGGAAT	KUL01	Tumor	KUL01-T	Epithelial cells	CMS3
KUL01-T_ACTGAGTCACCGAATT	KUL01	Tumor	KUL01-T	Epithelial cells	CMS3
KUL01-T_ACTGAGTTCACAACGT	KUL01	Tumor	KUL01-T	Epithelial cells	CMS3
KUL01-T_ACTGAGTTCGCCATAA	KUL01	Tumor	KUL01-T	Epithelial cells	CMS1
KUL01-T_ACTGATGGTAAACGCG	KUL01	Tumor	KUL01-T	Epithelial cells	CMS1
KUL01-T_ACTGATGGTATAAACG	KUL01	Tumor	KUL01-T	Epithelial cells	CMS1
KUL01-T_ACTGATGGTCTAGCGC	KUL01	Tumor	KUL01-T	Epithelial cells	CMS3
KUL01-T_ACTGCTCCAAATACAG	KUL01	Tumor	KUL01-T	Epithelial cells	CMS1
KUL01-T_ACTGCTCCAATCTGCA	KUL01	Tumor	KUL01-T	Epithelial cells	CMS3
KUL01-T_ACTGCTCCACGCGAAA	KUL01	Tumor	KUL01-T	Epithelial cells	CMS1
KUL01-T_ACTGCTCGTGACAAAT	KUL01	Tumor	KUL01-T	Epithelial cells	CMS3
KUL01-T_ACTGCTCGTTCGTGAT	KUL01	Tumor	KUL01-T	Epithelial cells	CMS1
KUL01-T_ACTGTCCCACTGTTAG	KUL01	Tumor	KUL01-T	Epithelial cells	CMS3
KUL01-T_ACTGTCCCAGGACGTA	KUL01	Tumor	KUL01-T	Epithelial cells	CMS1
KUL01-T_ACTTACTCAATCTGCA	KUL01	Tumor	KUL01-T	Epithelial cells	CMS1
KUL01-T_ACTTACTCACCGTTGG	KUL01	Tumor	KUL01-T	Epithelial cells	CMS3
KUL01-T_ACTTACTGTGAGGGAG	KUL01	Tumor	KUL01-T	Epithelial cells	CMS3
KUL01-T_ACTTGTTAGCTATGCT	KUL01	Tumor	KUL01-T	Epithelial cells	CMS3
KUL01-T_ACTTTCAAGACAAGCC	KUL01	Tumor	KUL01-T	Epithelial cells	CMS3
KUL01-T_AGAATAGAGACTCGGA	KUL01	Tumor	KUL01-T	Epithelial cells	CMS1
KUL01-T_AGAATAGCAATACGCT	KUL01	Tumor	KUL01-T	Epithelial cells	CMS3
KUL01-T_AGAATAGCACAGGAGT	KUL01	Tumor	KUL01-T	Epithelial cells	CMS1
KUL01-T_AGAATAGGTATAAACG	KUL01	Tumor	KUL01-T	Epithelial cells	CMS3
KUL01-T_AGAATAGGTCATCCCT	KUL01	Tumor	KUL01-T	Epithelial cells	CMS1
KUL01-T_AGACGTTGTTGACGTT	KUL01	Tumor	KUL01-T	Epithelial cells	CMS3
KUL01-T_AGAGCGACAGGATCGA	KUL01	Tumor	KUL01-T	Epithelial cells	CMS1
KUL01-T_AGAGCGAGTCGAACAG	KUL01	Tumor	KUL01-T	Epithelial cells	CMS3
KUL01-T_AGAGTGGTCAGTGCAT	KUL01	Tumor	KUL01-T	Epithelial cells	CMS2
KUL01-T_AGATCTGCAATGGAGC	KUL01	Tumor	KUL01-T	Epithelial cells	CMS3
KUL01-T_AGATTGCCACGAAACG	KUL01	Tumor	KUL01-T	Epithelial cells	CMS3
KUL01-T_AGATTGCGTACCGTAT	KUL01	Tumor	KUL01-T	Epithelial cells	CMS1
KUL01-T_AGATTGCTCACTCCTG	KUL01	Tumor	KUL01-T	Epithelial cells	CMS3
KUL01-T_AGCAGCCAGAGAGCTC	KUL01	Tumor	KUL01-T	Epithelial cells	CMS3
KUL01-T_AGCCTAACACACAGAG	KUL01	Tumor	KUL01-T	Epithelial cells	CMS1
KUL01-T_AGCCTAAGTCGCGGTT	KUL01	Tumor	KUL01-T	Epithelial cells	CMS3
KUL01-T_AGCGGTCCATAAAGGT	KUL01	Tumor	KUL01-T	Epithelial cells	CMS1
KUL01-T_AGCGGTCTCTTGAGAC	KUL01	Tumor	KUL01-T	Epithelial cells	CMS1
KUL01-T_AGCGTATCATATACCG	KUL01	Tumor	KUL01-T	Epithelial cells	CMS1
KUL01-T_AGCGTCGAGAACTGTA	KUL01	Tumor	KUL01-T	Epithelial cells	CMS3
KUL01-T_AGCTCTCAGACTGGGT	KUL01	Tumor	KUL01-T	Epithelial cells	CMS3
KUL01-T_AGCTCTCCACACGCTG	KUL01	Tumor	KUL01-T	Epithelial cells	CMS3
KUL01-T_AGCTCTCGTCGGATCC	KUL01	Tumor	KUL01-T	Epithelial cells	CMS1
KUL01-T_AGCTCTCTCGCGTTTC	KUL01	Tumor	KUL01-T	Epithelial cells	CMS1
KUL01-T_AGCTTGACATTTCACT	KUL01	Tumor	KUL01-T	Epithelial cells	CMS1
KUL01-T_AGCTTGAGTTCTGAAC	KUL01	Tumor	KUL01-T	Epithelial cells	CMS1
KUL01-T_AGCTTGATCTCACATT	KUL01	Tumor	KUL01-T	Epithelial cells	CMS1
KUL01-T_AGGCCACTCAGAGGTG	KUL01	Tumor	KUL01-T	Epithelial cells	CMS3
KUL01-T_AGGCCACTCCACTCCA	KUL01	Tumor	KUL01-T	Epithelial cells	CMS1
KUL01-T_AGGGAGTGTTCCGGCA	KUL01	Tumor	KUL01-T	Epithelial cells	CMS3
KUL01-T_AGGGATGGTGGCTCCA	KUL01	Tumor	KUL01-T	Epithelial cells	CMS1
KUL01-T_AGGGATGTCTACTCAT	KUL01	Tumor	KUL01-T	Epithelial cells	CMS3
KUL01-T_AGGGTGATCTCACATT	KUL01	Tumor	KUL01-T	Epithelial cells	CMS1
KUL01-T_AGGTCCGAGACAGGCT	KUL01	Tumor	KUL01-T	Epithelial cells	CMS3
KUL01-T_AGGTCCGAGACTTTCG	KUL01	Tumor	KUL01-T	Epithelial cells	CMS3
KUL01-T_AGGTCCGAGGCTCAGA	KUL01	Tumor	KUL01-T	Epithelial cells	CMS1
KUL01-T_AGGTCCGTCGGAGCAA	KUL01	Tumor	KUL01-T	Epithelial cells	CMS3
KUL01-T_AGTAGTCGTGCAACTT	KUL01	Tumor	KUL01-T	Epithelial cells	CMS1
KUL01-T_AGTAGTCTCAAAGACA	KUL01	Tumor	KUL01-T	Epithelial cells	CMS3
KUL01-T_AGTCTTTGTCCGCTGA	KUL01	Tumor	KUL01-T	Epithelial cells	CMS3
KUL01-T_AGTCTTTGTGCATCTA	KUL01	Tumor	KUL01-T	Epithelial cells	CMS3
KUL01-T_AGTCTTTTCGTGACAT	KUL01	Tumor	KUL01-T	Epithelial cells	CMS3
KUL01-T_AGTGAGGAGCGATAGC	KUL01	Tumor	KUL01-T	Epithelial cells	CMS1
KUL01-T_AGTGAGGGTAGCCTAT	KUL01	Tumor	KUL01-T	Epithelial cells	CMS3
KUL01-T_AGTGAGGTCGGAAATA	KUL01	Tumor	KUL01-T	Epithelial cells	CMS1
KUL01-T_AGTGTCAGTCTCCACT	KUL01	Tumor	KUL01-T	Epithelial cells	CMS3
KUL01-T_AGTGTCATCTTGCATT	KUL01	Tumor	KUL01-T	Epithelial cells	CMS1
KUL01-T_AGTTGGTCAGGGATTG	KUL01	Tumor	KUL01-T	Epithelial cells	CMS3
KUL01-T_AGTTGGTGTTACGTCA	KUL01	Tumor	KUL01-T	Epithelial cells	CMS3
KUL01-T_ATAACGCCAGAGTGTG	KUL01	Tumor	KUL01-T	Epithelial cells	CMS3
KUL01-T_ATAAGAGGTACGCTGC	KUL01	Tumor	KUL01-T	Epithelial cells	CMS1
KUL01-T_ATAAGAGGTTATCCGA	KUL01	Tumor	KUL01-T	Epithelial cells	CMS3
KUL01-T_ATAAGAGGTTTGTTGG	KUL01	Tumor	KUL01-T	Epithelial cells	CMS1
KUL01-T_ATAAGAGTCAAACCGT	KUL01	Tumor	KUL01-T	Epithelial cells	CMS1
KUL01-T_ATAAGAGTCTCCAACC	KUL01	Tumor	KUL01-T	Epithelial cells	CMS3
KUL01-T_ATCACGACATTTGCTT	KUL01	Tumor	KUL01-T	Epithelial cells	CMS3
KUL01-T_ATCACGATCAGTTCGA	KUL01	Tumor	KUL01-T	Epithelial cells	CMS1
KUL01-T_ATCATCTTCGTGACAT	KUL01	Tumor	KUL01-T	Epithelial cells	CMS3
KUL01-T_ATCATGGCACGTCAGC	KUL01	Tumor	KUL01-T	Epithelial cells	CMS3
KUL01-T_ATCATGGGTACAGTGG	KUL01	Tumor	KUL01-T	Epithelial cells	CMS3
KUL01-T_ATCATGGTCCTAGTGA	KUL01	Tumor	KUL01-T	Epithelial cells	CMS2
KUL01-T_ATCATGGTCCTGCTTG	KUL01	Tumor	KUL01-T	Epithelial cells	CMS3
KUL01-T_ATCCACCGTATTCTCT	KUL01	Tumor	KUL01-T	Epithelial cells	CMS3
KUL01-T_ATCCGAATCACATACG	KUL01	Tumor	KUL01-T	Epithelial cells	CMS1
KUL01-T_ATCGAGTTCAAAGACA	KUL01	Tumor	KUL01-T	Epithelial cells	CMS3
KUL01-T_ATCTACTAGCTCCCAG	KUL01	Tumor	KUL01-T	Epithelial cells	CMS3
KUL01-T_ATCTACTCAAACCTAC	KUL01	Tumor	KUL01-T	Epithelial cells	CMS1
KUL01-T_ATGCGATAGTGTACTC	KUL01	Tumor	KUL01-T	Epithelial cells	CMS1
KUL01-T_ATGCGATTCCCGGATG	KUL01	Tumor	KUL01-T	Epithelial cells	CMS3
KUL01-T_ATGGGAGTCACCTCGT	KUL01	Tumor	KUL01-T	Epithelial cells	CMS3
KUL01-T_ATGGGAGTCTACTTAC	KUL01	Tumor	KUL01-T	Epithelial cells	CMS3
KUL01-T_ATGTGTGAGGACAGAA	KUL01	Tumor	KUL01-T	Epithelial cells	CMS1
KUL01-T_ATTACTCAGTCGATAA	KUL01	Tumor	KUL01-T	Epithelial cells	CMS3
KUL01-T_ATTATCCCACCGCTAG	KUL01	Tumor	KUL01-T	Epithelial cells	CMS1
KUL01-T_ATTATCCGTGGCCCTA	KUL01	Tumor	KUL01-T	Epithelial cells	CMS1
KUL01-T_ATTCTACAGCTGCGAA	KUL01	Tumor	KUL01-T	Epithelial cells	CMS3
KUL01-T_ATTCTACCACCTGGTG	KUL01	Tumor	KUL01-T	Epithelial cells	CMS1
KUL01-T_ATTGGACAGATAGCAT	KUL01	Tumor	KUL01-T	Epithelial cells	CMS1
KUL01-T_ATTGGTGCAAAGGCGT	KUL01	Tumor	KUL01-T	Epithelial cells	CMS3
KUL01-T_ATTGGTGGTTAGAACA	KUL01	Tumor	KUL01-T	Epithelial cells	CMS3
KUL01-T_ATTGGTGTCGCATGAT	KUL01	Tumor	KUL01-T	Epithelial cells	CMS3
KUL01-T_CAACCTCTCAGGTAAA	KUL01	Tumor	KUL01-T	Epithelial cells	CMS1
KUL01-T_CAACCTCTCTCGAGTA	KUL01	Tumor	KUL01-T	Epithelial cells	CMS3
KUL01-T_CACACAACAGTTCATG	KUL01	Tumor	KUL01-T	Epithelial cells	CMS1
KUL01-T_CACACAAGTAAGTTCC	KUL01	Tumor	KUL01-T	Epithelial cells	CMS2
KUL01-T_CACACAAGTGTGAATA	KUL01	Tumor	KUL01-T	Epithelial cells	CMS1
KUL01-T_CACACCTCAATGGTCT	KUL01	Tumor	KUL01-T	Epithelial cells	CMS1
KUL01-T_CACACTCTCCGCAAGC	KUL01	Tumor	KUL01-T	Epithelial cells	CMS3
KUL01-T_CACAGTAGTCCTCTTG	KUL01	Tumor	KUL01-T	Epithelial cells	CMS1
KUL01-T_CACATTTCAATGGAGC	KUL01	Tumor	KUL01-T	Epithelial cells	CMS3
KUL01-T_CACCACTGTAGCGCAA	KUL01	Tumor	KUL01-T	Epithelial cells	CMS1
KUL01-T_CACCACTGTGGTACAG	KUL01	Tumor	KUL01-T	Epithelial cells	CMS1
KUL01-T_CACCAGGAGCGATCCC	KUL01	Tumor	KUL01-T	Epithelial cells	CMS3
KUL01-T_CACCTTGTCTATGTGG	KUL01	Tumor	KUL01-T	Epithelial cells	CMS1
KUL01-T_CACTCCACACGTAAGG	KUL01	Tumor	KUL01-T	Epithelial cells	CMS1
KUL01-T_CAGAGAGGTTTACTCT	KUL01	Tumor	KUL01-T	Epithelial cells	CMS1
KUL01-T_CAGATCAGTCATATCG	KUL01	Tumor	KUL01-T	Epithelial cells	CMS3
KUL01-T_CAGATCATCTCTTATG	KUL01	Tumor	KUL01-T	Epithelial cells	CMS3
KUL01-T_CAGCAGCCATGGGAAC	KUL01	Tumor	KUL01-T	Epithelial cells	CMS3
KUL01-T_CAGCAGCTCCTGCAGG	KUL01	Tumor	KUL01-T	Epithelial cells	CMS3
KUL01-T_CAGCATAGTCTCTTAT	KUL01	Tumor	KUL01-T	Epithelial cells	CMS3
KUL01-T_CAGCCGAAGAAACGCC	KUL01	Tumor	KUL01-T	Epithelial cells	CMS3
KUL01-T_CAGCCGAGTTATGCGT	KUL01	Tumor	KUL01-T	Epithelial cells	CMS3
KUL01-T_CAGCCGATCGTAGGTT	KUL01	Tumor	KUL01-T	Epithelial cells	CMS1
KUL01-T_CAGCGACAGAGCTATA	KUL01	Tumor	KUL01-T	Epithelial cells	CMS1
KUL01-T_CAGCGACGTAGCACGA	KUL01	Tumor	KUL01-T	Epithelial cells	CMS1
KUL01-T_CAGCGACGTCTCTTAT	KUL01	Tumor	KUL01-T	Epithelial cells	CMS1
KUL01-T_CAGCGACTCACCACCT	KUL01	Tumor	KUL01-T	Epithelial cells	CMS3
KUL01-T_CAGCGACTCGATGAGG	KUL01	Tumor	KUL01-T	Epithelial cells	CMS1
KUL01-T_CAGCGACTCTCAACTT	KUL01	Tumor	KUL01-T	Epithelial cells	CMS1
KUL01-T_CAGCTAAGTCTAACGT	KUL01	Tumor	KUL01-T	Epithelial cells	CMS1
KUL01-T_CAGCTAAGTGTTCGAT	KUL01	Tumor	KUL01-T	Epithelial cells	CMS3
KUL01-T_CAGCTAATCTACCTGC	KUL01	Tumor	KUL01-T	Epithelial cells	CMS3
KUL01-T_CAGCTGGCAAGGGTCA	KUL01	Tumor	KUL01-T	Epithelial cells	CMS3
KUL01-T_CAGCTGGCAGAGTGTG	KUL01	Tumor	KUL01-T	Epithelial cells	CMS1
KUL01-T_CAGTAACAGCGGCTTC	KUL01	Tumor	KUL01-T	Epithelial cells	CMS1
KUL01-T_CAGTAACAGGCGATAC	KUL01	Tumor	KUL01-T	Epithelial cells	CMS3
KUL01-T_CATATGGGTGTTCTTT	KUL01	Tumor	KUL01-T	Epithelial cells	CMS1
KUL01-T_CATATGGTCCGTTGTC	KUL01	Tumor	KUL01-T	Epithelial cells	CMS3
KUL01-T_CATATGGTCGCCAGCA	KUL01	Tumor	KUL01-T	Epithelial cells	CMS1
KUL01-T_CATATGGTCTTTAGTC	KUL01	Tumor	KUL01-T	Epithelial cells	CMS1
KUL01-T_CATATTCGTTACTGAC	KUL01	Tumor	KUL01-T	Epithelial cells	CMS3
KUL01-T_CATCAAGCAGGTCGTC	KUL01	Tumor	KUL01-T	Epithelial cells	CMS1
KUL01-T_CATCAAGCATCGGAAG	KUL01	Tumor	KUL01-T	Epithelial cells	CMS3
KUL01-T_CATCAGAGTAAGAGGA	KUL01	Tumor	KUL01-T	Epithelial cells	CMS1
KUL01-T_CATCCACGTGTTCTTT	KUL01	Tumor	KUL01-T	Epithelial cells	CMS1
KUL01-T_CATCCACGTTCATGGT	KUL01	Tumor	KUL01-T	Epithelial cells	CMS3
KUL01-T_CATCGAAGTATAGGGC	KUL01	Tumor	KUL01-T	Epithelial cells	CMS3
KUL01-T_CATGACAAGGCTAGGT	KUL01	Tumor	KUL01-T	Epithelial cells	CMS3
KUL01-T_CATGACAAGTCGTACT	KUL01	Tumor	KUL01-T	Epithelial cells	CMS1
KUL01-T_CATGACAAGTGTACCT	KUL01	Tumor	KUL01-T	Epithelial cells	CMS3
KUL01-T_CATGCCTGTTATTCTC	KUL01	Tumor	KUL01-T	Epithelial cells	CMS1
KUL01-T_CATGGCGCACCATCCT	KUL01	Tumor	KUL01-T	Epithelial cells	CMS3
KUL01-T_CATTATCCAGTAAGCG	KUL01	Tumor	KUL01-T	Epithelial cells	CMS3
KUL01-T_CCAATCCAGTGCCAGA	KUL01	Tumor	KUL01-T	Epithelial cells	CMS3
KUL01-T_CCACCTAAGCGTAATA	KUL01	Tumor	KUL01-T	Epithelial cells	CMS2
KUL01-T_CCACTACAGACGACGT	KUL01	Tumor	KUL01-T	Epithelial cells	CMS3
KUL01-T_CCACTACAGCGCCTCA	KUL01	Tumor	KUL01-T	Epithelial cells	CMS3
KUL01-T_CCACTACGTATGAAAC	KUL01	Tumor	KUL01-T	Epithelial cells	CMS3
KUL01-T_CCACTACTCGTCACGG	KUL01	Tumor	KUL01-T	Epithelial cells	CMS1
KUL01-T_CCAGCGAAGAAGCCCA	KUL01	Tumor	KUL01-T	Epithelial cells	CMS2
KUL01-T_CCAGCGAGTAGCCTCG	KUL01	Tumor	KUL01-T	Epithelial cells	CMS3
KUL01-T_CCATGTCTCGGTCCGA	KUL01	Tumor	KUL01-T	Epithelial cells	CMS3
KUL01-T_CCATTCGAGCTAACTC	KUL01	Tumor	KUL01-T	Epithelial cells	CMS1
KUL01-T_CCATTCGCACCGATAT	KUL01	Tumor	KUL01-T	Epithelial cells	CMS3
KUL01-T_CCATTCGTCACTGGGC	KUL01	Tumor	KUL01-T	Epithelial cells	CMS1
KUL01-T_CCCAGTTAGAATAGGG	KUL01	Tumor	KUL01-T	Epithelial cells	CMS1
KUL01-T_CCCAGTTAGCTAGTCT	KUL01	Tumor	KUL01-T	Epithelial cells	CMS1
KUL01-T_CCCAGTTGTCCGTCAG	KUL01	Tumor	KUL01-T	Epithelial cells	CMS3
KUL01-T_CCCATACTCTCACATT	KUL01	Tumor	KUL01-T	Epithelial cells	CMS1
KUL01-T_CCCTCCTAGGCTAGGT	KUL01	Tumor	KUL01-T	Epithelial cells	CMS3
KUL01-T_CCCTCCTTCTTGTTTG	KUL01	Tumor	KUL01-T	Epithelial cells	CMS1
KUL01-T_CCGGGATAGTGATCGG	KUL01	Tumor	KUL01-T	Epithelial cells	CMS3
KUL01-T_CCGGGATAGTTTCCTT	KUL01	Tumor	KUL01-T	Epithelial cells	CMS3
KUL01-T_CCGGTAGCATGGGAAC	KUL01	Tumor	KUL01-T	Epithelial cells	CMS1
KUL01-T_CCGGTAGTCCACGAAT	KUL01	Tumor	KUL01-T	Epithelial cells	CMS3
KUL01-T_CCGTACTCACATCCGG	KUL01	Tumor	KUL01-T	Epithelial cells	CMS1
KUL01-T_CCGTTCAAGAGGACGG	KUL01	Tumor	KUL01-T	Epithelial cells	CMS1
KUL01-T_CCTAAAGGTCGACTGC	KUL01	Tumor	KUL01-T	Epithelial cells	CMS3
KUL01-T_CCTAAAGGTTCGTGAT	KUL01	Tumor	KUL01-T	Epithelial cells	CMS3
KUL01-T_CCTAAAGTCTTAACCT	KUL01	Tumor	KUL01-T	Epithelial cells	CMS3
KUL01-T_CCTACACCATCGGGTC	KUL01	Tumor	KUL01-T	Epithelial cells	CMS3
KUL01-T_CCTACCAGTCGGCTCA	KUL01	Tumor	KUL01-T	Epithelial cells	CMS3
KUL01-T_CCTACCAGTTCAGACT	KUL01	Tumor	KUL01-T	Epithelial cells	CMS1
KUL01-T_CCTAGCTAGTGAATTG	KUL01	Tumor	KUL01-T	Epithelial cells	CMS1
KUL01-T_CCTAGCTAGTGTACTC	KUL01	Tumor	KUL01-T	Epithelial cells	CMS3
KUL01-T_CCTAGCTGTATATCCG	KUL01	Tumor	KUL01-T	Epithelial cells	CMS1
KUL01-T_CCTAGCTTCATAGCAC	KUL01	Tumor	KUL01-T	Epithelial cells	CMS3
KUL01-T_CCTCTGAAGAGTTGGC	KUL01	Tumor	KUL01-T	Epithelial cells	CMS3
KUL01-T_CCTCTGATCCTAGAAC	KUL01	Tumor	KUL01-T	Epithelial cells	CMS3
KUL01-T_CCTTACGCAGGGTATG	KUL01	Tumor	KUL01-T	Epithelial cells	CMS1
KUL01-T_CCTTACGCATACTACG	KUL01	Tumor	KUL01-T	Epithelial cells	CMS3
KUL01-T_CCTTACGGTAGAAGGA	KUL01	Tumor	KUL01-T	Epithelial cells	CMS1
KUL01-T_CCTTACGTCGGCCGAT	KUL01	Tumor	KUL01-T	Epithelial cells	CMS1
KUL01-T_CCTTCCCTCTAACTCT	KUL01	Tumor	KUL01-T	Epithelial cells	CMS3
KUL01-T_CCTTCGAAGGACTGGT	KUL01	Tumor	KUL01-T	Epithelial cells	CMS3
KUL01-T_CCTTCGAGTGAGTATA	KUL01	Tumor	KUL01-T	Epithelial cells	CMS3
KUL01-T_CCTTCGAGTTCGAATC	KUL01	Tumor	KUL01-T	Epithelial cells	CMS1
KUL01-T_CCTTTCTCAGCGTCCA	KUL01	Tumor	KUL01-T	Epithelial cells	CMS3
KUL01-T_CCTTTCTGTCCGAAGA	KUL01	Tumor	KUL01-T	Epithelial cells	CMS3
KUL01-T_CCTTTCTGTGTGGCTC	KUL01	Tumor	KUL01-T	Epithelial cells	CMS3
KUL01-T_CGAACATAGTCAAGCG	KUL01	Tumor	KUL01-T	Epithelial cells	CMS3
KUL01-T_CGAACATGTGCATCTA	KUL01	Tumor	KUL01-T	Epithelial cells	CMS1
KUL01-T_CGAATGTCAATACGCT	KUL01	Tumor	KUL01-T	Epithelial cells	CMS3
KUL01-T_CGACTTCAGATATGCA	KUL01	Tumor	KUL01-T	Epithelial cells	CMS3
KUL01-T_CGACTTCAGGCTAGAC	KUL01	Tumor	KUL01-T	Epithelial cells	CMS1
KUL01-T_CGACTTCTCTATGTGG	KUL01	Tumor	KUL01-T	Epithelial cells	CMS3
KUL01-T_CGAGAAGCAGGAATCG	KUL01	Tumor	KUL01-T	Epithelial cells	CMS3
KUL01-T_CGAGCACAGCCACGCT	KUL01	Tumor	KUL01-T	Epithelial cells	CMS1
KUL01-T_CGAGCACTCGTTTAGG	KUL01	Tumor	KUL01-T	Epithelial cells	CMS3
KUL01-T_CGAGCCACAGCAGTTT	KUL01	Tumor	KUL01-T	Epithelial cells	CMS3
KUL01-T_CGAGCCACAGTATGCT	KUL01	Tumor	KUL01-T	Epithelial cells	CMS3
KUL01-T_CGAGCCATCGACAGCC	KUL01	Tumor	KUL01-T	Epithelial cells	CMS3
KUL01-T_CGATCGGCAATCAGAA	KUL01	Tumor	KUL01-T	Epithelial cells	CMS1
KUL01-T_CGATCGGTCCTTGCCA	KUL01	Tumor	KUL01-T	Epithelial cells	CMS1
KUL01-T_CGATGGCAGATCGGGT	KUL01	Tumor	KUL01-T	Epithelial cells	CMS1
KUL01-T_CGATTGAAGCTCCCAG	KUL01	Tumor	KUL01-T	Epithelial cells	CMS3
KUL01-T_CGATTGATCCACGAAT	KUL01	Tumor	KUL01-T	Epithelial cells	CMS3
KUL01-T_CGATTGATCTGGCGAC	KUL01	Tumor	KUL01-T	Epithelial cells	CMS3
KUL01-T_CGCCAAGAGTCCTCCT	KUL01	Tumor	KUL01-T	Epithelial cells	CMS3
KUL01-T_CGCGGTATCAACTCTT	KUL01	Tumor	KUL01-T	Epithelial cells	CMS1
KUL01-T_CGCGTTTAGCGCTTAT	KUL01	Tumor	KUL01-T	Epithelial cells	CMS3
KUL01-T_CGCTATCTCACCCTCA	KUL01	Tumor	KUL01-T	Epithelial cells	CMS1
KUL01-T_CGCTGGACATAGTAAG	KUL01	Tumor	KUL01-T	Epithelial cells	CMS3
KUL01-T_CGCTGGAGTGGTCTCG	KUL01	Tumor	KUL01-T	Epithelial cells	CMS3
KUL01-T_CGCTGGATCAGCCTAA	KUL01	Tumor	KUL01-T	Epithelial cells	CMS3
KUL01-T_CGCTTCAGTCGAGTTT	KUL01	Tumor	KUL01-T	Epithelial cells	CMS1
KUL01-T_CGGACACCAAGGACAC	KUL01	Tumor	KUL01-T	Epithelial cells	CMS1
KUL01-T_CGGACACGTTATGCGT	KUL01	Tumor	KUL01-T	Epithelial cells	CMS1
KUL01-T_CGGACACTCAGCAACT	KUL01	Tumor	KUL01-T	Epithelial cells	CMS3
KUL01-T_CGGACGTAGTGACTCT	KUL01	Tumor	KUL01-T	Epithelial cells	CMS3
KUL01-T_CGGACGTCAGTACACT	KUL01	Tumor	KUL01-T	Epithelial cells	CMS1
KUL01-T_CGGACGTTCGCTTAGA	KUL01	Tumor	KUL01-T	Epithelial cells	CMS3
KUL01-T_CGGAGCTCAATGCCAT	KUL01	Tumor	KUL01-T	Epithelial cells	CMS3
KUL01-T_CGGAGCTGTAATCGTC	KUL01	Tumor	KUL01-T	Epithelial cells	CMS3
KUL01-T_CGGAGCTGTTGGGACA	KUL01	Tumor	KUL01-T	Epithelial cells	CMS3
KUL01-T_CGGAGCTTCGCCATAA	KUL01	Tumor	KUL01-T	Epithelial cells	CMS1
KUL01-T_CGGAGTCGTAATCGTC	KUL01	Tumor	KUL01-T	Epithelial cells	CMS3
KUL01-T_CGGCTAGTCCTCATTA	KUL01	Tumor	KUL01-T	Epithelial cells	CMS3
KUL01-T_CGGGTCACAAGAAAGG	KUL01	Tumor	KUL01-T	Epithelial cells	CMS3
KUL01-T_CGGGTCATCGGTCCGA	KUL01	Tumor	KUL01-T	Epithelial cells	CMS1
KUL01-T_CGGTTAAAGATGTAAC	KUL01	Tumor	KUL01-T	Epithelial cells	CMS3
KUL01-T_CGGTTAATCTGACCTC	KUL01	Tumor	KUL01-T	Epithelial cells	CMS3
KUL01-T_CGTAGCGGTAGCGATG	KUL01	Tumor	KUL01-T	Epithelial cells	CMS1
KUL01-T_CGTAGCGTCAGGCCCA	KUL01	Tumor	KUL01-T	Epithelial cells	CMS3
KUL01-T_CGTAGGCGTCGACTAT	KUL01	Tumor	KUL01-T	Epithelial cells	CMS1
KUL01-T_CGTAGGCGTCGACTGC	KUL01	Tumor	KUL01-T	Epithelial cells	CMS3
KUL01-T_CGTAGGCTCAGTTTGG	KUL01	Tumor	KUL01-T	Epithelial cells	CMS1
KUL01-T_CGTCACTCATCCTTGC	KUL01	Tumor	KUL01-T	Epithelial cells	CMS3
KUL01-T_CGTCTACAGATGAGAG	KUL01	Tumor	KUL01-T	Epithelial cells	CMS3
KUL01-T_CGTGAGCAGACCGGAT	KUL01	Tumor	KUL01-T	Epithelial cells	CMS3
KUL01-T_CGTGTAAAGCGAAGGG	KUL01	Tumor	KUL01-T	Epithelial cells	CMS1
KUL01-T_CGTGTCTCACGGACAA	KUL01	Tumor	KUL01-T	Epithelial cells	CMS1
KUL01-T_CGTTAGATCAAGATCC	KUL01	Tumor	KUL01-T	Epithelial cells	CMS1
KUL01-T_CGTTCTGGTATAATGG	KUL01	Tumor	KUL01-T	Epithelial cells	CMS1
KUL01-T_CGTTGGGAGCCGTCGT	KUL01	Tumor	KUL01-T	Epithelial cells	CMS3
KUL01-T_CGTTGGGGTCGCTTTC	KUL01	Tumor	KUL01-T	Epithelial cells	CMS3
KUL01-T_CTAACTTAGCTCTCGG	KUL01	Tumor	KUL01-T	Epithelial cells	CMS3
KUL01-T_CTAAGACAGTGGAGTC	KUL01	Tumor	KUL01-T	Epithelial cells	CMS3
KUL01-T_CTAATGGAGGTGCACA	KUL01	Tumor	KUL01-T	Epithelial cells	CMS3
KUL01-T_CTACATTCAATCTACG	KUL01	Tumor	KUL01-T	Epithelial cells	CMS3
KUL01-T_CTACATTCAGTCACTA	KUL01	Tumor	KUL01-T	Epithelial cells	CMS3
KUL01-T_CTACCCATCGACCAGC	KUL01	Tumor	KUL01-T	Epithelial cells	CMS3
KUL01-T_CTACGTCCAGGATCGA	KUL01	Tumor	KUL01-T	Epithelial cells	CMS3
KUL01-T_CTAGAGTCATACGCTA	KUL01	Tumor	KUL01-T	Epithelial cells	CMS1
KUL01-T_CTAGAGTGTACTCAAC	KUL01	Tumor	KUL01-T	Epithelial cells	CMS3
KUL01-T_CTAGTGAAGCTACCTA	KUL01	Tumor	KUL01-T	Epithelial cells	CMS3
KUL01-T_CTAGTGAGTATGAATG	KUL01	Tumor	KUL01-T	Epithelial cells	CMS3
KUL01-T_CTCACACGTAGCCTAT	KUL01	Tumor	KUL01-T	Epithelial cells	CMS1
KUL01-T_CTCACACGTCCTGCTT	KUL01	Tumor	KUL01-T	Epithelial cells	CMS1
KUL01-T_CTCACACGTGCACCAC	KUL01	Tumor	KUL01-T	Epithelial cells	CMS3
KUL01-T_CTCACACGTGTATGGG	KUL01	Tumor	KUL01-T	Epithelial cells	CMS1
KUL01-T_CTCAGAAAGTGGTAAT	KUL01	Tumor	KUL01-T	Epithelial cells	CMS1
KUL01-T_CTCATTACATACCATG	KUL01	Tumor	KUL01-T	Epithelial cells	CMS3
KUL01-T_CTCGAAACAGTAACGG	KUL01	Tumor	KUL01-T	Epithelial cells	CMS3
KUL01-T_CTCGAAAGTGCAGGTA	KUL01	Tumor	KUL01-T	Epithelial cells	CMS3
KUL01-T_CTCGAAATCAACTCTT	KUL01	Tumor	KUL01-T	Epithelial cells	CMS1
KUL01-T_CTCGAAATCTAACTGG	KUL01	Tumor	KUL01-T	Epithelial cells	CMS3
KUL01-T_CTCGAGGGTAGCTCCG	KUL01	Tumor	KUL01-T	Epithelial cells	CMS3
KUL01-T_CTCGAGGGTTAAGATG	KUL01	Tumor	KUL01-T	Epithelial cells	CMS1
KUL01-T_CTCGAGGTCATGGTCA	KUL01	Tumor	KUL01-T	Epithelial cells	CMS3
KUL01-T_CTCGGAGAGCGATGAC	KUL01	Tumor	KUL01-T	Epithelial cells	CMS3
KUL01-T_CTCGGAGCACTAGTAC	KUL01	Tumor	KUL01-T	Epithelial cells	CMS1
KUL01-T_CTCGGAGTCCCGGATG	KUL01	Tumor	KUL01-T	Epithelial cells	CMS1
KUL01-T_CTCGGGACAATCGGTT	KUL01	Tumor	KUL01-T	Epithelial cells	CMS3
KUL01-T_CTCGGGAGTACGAAAT	KUL01	Tumor	KUL01-T	Epithelial cells	CMS1
KUL01-T_CTCGTACCAATCCGAT	KUL01	Tumor	KUL01-T	Epithelial cells	CMS3
KUL01-T_CTCGTCAAGGCTAGGT	KUL01	Tumor	KUL01-T	Epithelial cells	CMS3
KUL01-T_CTCTAATAGGCGATAC	KUL01	Tumor	KUL01-T	Epithelial cells	CMS1
KUL01-T_CTCTACGCAGACAAAT	KUL01	Tumor	KUL01-T	Epithelial cells	CMS3
KUL01-T_CTCTACGGTTCCCTTG	KUL01	Tumor	KUL01-T	Epithelial cells	CMS1
KUL01-T_CTCTACGTCATTTGGG	KUL01	Tumor	KUL01-T	Epithelial cells	CMS3
KUL01-T_CTGAAACGTATATCCG	KUL01	Tumor	KUL01-T	Epithelial cells	CMS3
KUL01-T_CTGAAACTCCAGTAGT	KUL01	Tumor	KUL01-T	Epithelial cells	CMS3
KUL01-T_CTGAAGTAGCGGCTTC	KUL01	Tumor	KUL01-T	Epithelial cells	CMS1
KUL01-T_CTGATAGCAGTACACT	KUL01	Tumor	KUL01-T	Epithelial cells	CMS3
KUL01-T_CTGATCCCATTGAGCT	KUL01	Tumor	KUL01-T	Epithelial cells	CMS1
KUL01-T_CTGATCCTCTTGTACT	KUL01	Tumor	KUL01-T	Epithelial cells	CMS1
KUL01-T_CTGCCTACATCGGGTC	KUL01	Tumor	KUL01-T	Epithelial cells	CMS1
KUL01-T_CTGCGGAAGTGGTAAT	KUL01	Tumor	KUL01-T	Epithelial cells	CMS3
KUL01-T_CTGCGGAGTGGTCCGT	KUL01	Tumor	KUL01-T	Epithelial cells	CMS3
KUL01-T_CTGCGGAGTTGATTGC	KUL01	Tumor	KUL01-T	Epithelial cells	CMS1
KUL01-T_CTGCGGATCCCTTGTG	KUL01	Tumor	KUL01-T	Epithelial cells	CMS3
KUL01-T_CTGTTTAAGCGCCTCA	KUL01	Tumor	KUL01-T	Epithelial cells	CMS1
KUL01-T_CTGTTTAAGTGGCACA	KUL01	Tumor	KUL01-T	Epithelial cells	CMS3
KUL01-T_CTGTTTACAGGACGTA	KUL01	Tumor	KUL01-T	Epithelial cells	CMS3
KUL01-T_CTTAACTCAGCGTAAG	KUL01	Tumor	KUL01-T	Epithelial cells	CMS1
KUL01-T_CTTACCGCAAGCGATG	KUL01	Tumor	KUL01-T	Epithelial cells	CMS3
KUL01-T_CTTACCGTCAACGGCC	KUL01	Tumor	KUL01-T	Epithelial cells	CMS1
KUL01-T_CTTACCGTCCCGACTT	KUL01	Tumor	KUL01-T	Epithelial cells	CMS3
KUL01-T_CTTACCGTCTACCTGC	KUL01	Tumor	KUL01-T	Epithelial cells	CMS3
KUL01-T_CTTAGGAAGAGTAAGG	KUL01	Tumor	KUL01-T	Epithelial cells	CMS1
KUL01-T_CTTCTCTAGTGTACCT	KUL01	Tumor	KUL01-T	Epithelial cells	CMS3
KUL01-T_CTTCTCTGTGCCTGGT	KUL01	Tumor	KUL01-T	Epithelial cells	CMS3
KUL01-T_CTTCTCTGTGTAAGTA	KUL01	Tumor	KUL01-T	Epithelial cells	CMS3
KUL01-T_CTTCTCTTCATCGATG	KUL01	Tumor	KUL01-T	Epithelial cells	CMS3
KUL01-T_CTTCTCTTCCGTACAA	KUL01	Tumor	KUL01-T	Epithelial cells	CMS1
KUL01-T_CTTGGCTAGACTGGGT	KUL01	Tumor	KUL01-T	Epithelial cells	CMS3
KUL01-T_CTTTGCGCACGAAAGC	KUL01	Tumor	KUL01-T	Epithelial cells	CMS3
KUL01-T_CTTTGCGGTCTTGATG	KUL01	Tumor	KUL01-T	Epithelial cells	CMS3
KUL01-T_GAAACTCAGGGATGGG	KUL01	Tumor	KUL01-T	Epithelial cells	CMS1
KUL01-T_GAAACTCCACCAGGCT	KUL01	Tumor	KUL01-T	Epithelial cells	CMS1
KUL01-T_GAAATGAAGGTACTCT	KUL01	Tumor	KUL01-T	Epithelial cells	CMS3
KUL01-T_GAACATCGTCCCGACA	KUL01	Tumor	KUL01-T	Epithelial cells	CMS1
KUL01-T_GAACCTAAGTAAGTAC	KUL01	Tumor	KUL01-T	Epithelial cells	CMS3
KUL01-T_GAACGGACAGCGTAAG	KUL01	Tumor	KUL01-T	Epithelial cells	CMS3
KUL01-T_GAACGGATCTGATTCT	KUL01	Tumor	KUL01-T	Epithelial cells	CMS1
KUL01-T_GAAGCAGAGAGTAAGG	KUL01	Tumor	KUL01-T	Epithelial cells	CMS3
KUL01-T_GAATAAGCAGTAGAGC	KUL01	Tumor	KUL01-T	Epithelial cells	CMS3
KUL01-T_GAATAAGGTGAGGCTA	KUL01	Tumor	KUL01-T	Epithelial cells	CMS1
KUL01-T_GAATGAAAGGTGCACA	KUL01	Tumor	KUL01-T	Epithelial cells	CMS1
KUL01-T_GAATGAACATGTCGAT	KUL01	Tumor	KUL01-T	Epithelial cells	CMS3
KUL01-T_GACACGCAGATGCCTT	KUL01	Tumor	KUL01-T	Epithelial cells	CMS1
KUL01-T_GACACGCAGTTAACGA	KUL01	Tumor	KUL01-T	Epithelial cells	CMS1
KUL01-T_GACACGCTCGATCCCT	KUL01	Tumor	KUL01-T	Epithelial cells	CMS3
KUL01-T_GACAGAGAGCTGATAA	KUL01	Tumor	KUL01-T	Epithelial cells	CMS1
KUL01-T_GACAGAGCAGGGTATG	KUL01	Tumor	KUL01-T	Epithelial cells	CMS3
KUL01-T_GACAGAGGTAGTAGTA	KUL01	Tumor	KUL01-T	Epithelial cells	CMS3
KUL01-T_GACAGAGTCACGCGGT	KUL01	Tumor	KUL01-T	Epithelial cells	CMS3
KUL01-T_GACCTGGAGGCAATTA	KUL01	Tumor	KUL01-T	Epithelial cells	CMS1
KUL01-T_GACGCGTAGAGGTTGC	KUL01	Tumor	KUL01-T	Epithelial cells	CMS3
KUL01-T_GACGCGTCACTACAGT	KUL01	Tumor	KUL01-T	Epithelial cells	CMS1
KUL01-T_GACGCGTGTGTCGCTG	KUL01	Tumor	KUL01-T	Epithelial cells	CMS3
KUL01-T_GACGCGTTCGCGATCG	KUL01	Tumor	KUL01-T	Epithelial cells	CMS3
KUL01-T_GACGTGCCATCGATGT	KUL01	Tumor	KUL01-T	Epithelial cells	CMS1
KUL01-T_GACGTTATCCTGCCAT	KUL01	Tumor	KUL01-T	Epithelial cells	CMS3
KUL01-T_GACTACACATCCAACA	KUL01	Tumor	KUL01-T	Epithelial cells	CMS3
KUL01-T_GACTACAGTACATGTC	KUL01	Tumor	KUL01-T	Epithelial cells	CMS3
KUL01-T_GACTGCGGTCGAAAGC	KUL01	Tumor	KUL01-T	Epithelial cells	CMS3
KUL01-T_GACTGCGTCTTATCTG	KUL01	Tumor	KUL01-T	Epithelial cells	CMS3
KUL01-T_GAGCAGACAGACACTT	KUL01	Tumor	KUL01-T	Epithelial cells	CMS3
KUL01-T_GAGCAGATCTGTTGAG	KUL01	Tumor	KUL01-T	Epithelial cells	CMS3
KUL01-T_GAGGTGAGTACATGTC	KUL01	Tumor	KUL01-T	Epithelial cells	CMS1
KUL01-T_GAGTCCGAGGGTGTTG	KUL01	Tumor	KUL01-T	Epithelial cells	CMS3
KUL01-T_GAGTCCGGTGAAATCA	KUL01	Tumor	KUL01-T	Epithelial cells	CMS3
KUL01-T_GAGTCCGGTTGCGTTA	KUL01	Tumor	KUL01-T	Epithelial cells	CMS1
KUL01-T_GATCGATGTCAGAGGT	KUL01	Tumor	KUL01-T	Epithelial cells	CMS1
KUL01-T_GATCGCGAGTGGAGAA	KUL01	Tumor	KUL01-T	Epithelial cells	CMS3
KUL01-T_GATCGCGTCTCTAGGA	KUL01	Tumor	KUL01-T	Epithelial cells	CMS3
KUL01-T_GATCGTAAGGTGATTA	KUL01	Tumor	KUL01-T	Epithelial cells	CMS1
KUL01-T_GATCGTATCCAACCAA	KUL01	Tumor	KUL01-T	Epithelial cells	CMS1
KUL01-T_GATCTAGAGCGTCTAT	KUL01	Tumor	KUL01-T	Epithelial cells	CMS3
KUL01-T_GATGAGGGTAGCTAAA	KUL01	Tumor	KUL01-T	Epithelial cells	CMS1
KUL01-T_GATGAGGTCAGTGTTG	KUL01	Tumor	KUL01-T	Epithelial cells	CMS3
KUL01-T_GATGCTAAGATGCCAG	KUL01	Tumor	KUL01-T	Epithelial cells	CMS3
KUL01-T_GATGCTACAAGCTGGA	KUL01	Tumor	KUL01-T	Epithelial cells	CMS3
KUL01-T_GATTCAGAGTGTCTCA	KUL01	Tumor	KUL01-T	Epithelial cells	CMS3
KUL01-T_GCAATCACAGCATGAG	KUL01	Tumor	KUL01-T	Epithelial cells	CMS1
KUL01-T_GCAATCAGTACTTGAC	KUL01	Tumor	KUL01-T	Epithelial cells	CMS3
KUL01-T_GCAATCATCCAAGTAC	KUL01	Tumor	KUL01-T	Epithelial cells	CMS1
KUL01-T_GCACATAAGCTGGAAC	KUL01	Tumor	KUL01-T	Epithelial cells	CMS3
KUL01-T_GCACATACAAACAACA	KUL01	Tumor	KUL01-T	Epithelial cells	CMS3
KUL01-T_GCACATAGTAGCCTAT	KUL01	Tumor	KUL01-T	Epithelial cells	CMS3
KUL01-T_GCACATAGTCTTGCGG	KUL01	Tumor	KUL01-T	Epithelial cells	CMS1
KUL01-T_GCACATATCGAACTGT	KUL01	Tumor	KUL01-T	Epithelial cells	CMS1
KUL01-T_GCACTCTAGTGCCATT	KUL01	Tumor	KUL01-T	Epithelial cells	CMS3
KUL01-T_GCAGCCAGTAGAGTGC	KUL01	Tumor	KUL01-T	Epithelial cells	CMS3
KUL01-T_GCATACACAGGTGGAT	KUL01	Tumor	KUL01-T	Epithelial cells	CMS3
KUL01-T_GCATACATCCGCATCT	KUL01	Tumor	KUL01-T	Epithelial cells	CMS1
KUL01-T_GCATGATAGATGTAAC	KUL01	Tumor	KUL01-T	Epithelial cells	CMS3
KUL01-T_GCATGCGAGCTGAACG	KUL01	Tumor	KUL01-T	Epithelial cells	CMS1
KUL01-T_GCATGCGGTTTCGCTC	KUL01	Tumor	KUL01-T	Epithelial cells	CMS3
KUL01-T_GCATGTAGTCGAACAG	KUL01	Tumor	KUL01-T	Epithelial cells	CMS3
KUL01-T_GCATGTAGTGTCAATC	KUL01	Tumor	KUL01-T	Epithelial cells	CMS3
KUL01-T_GCCAAATAGCAAATCA	KUL01	Tumor	KUL01-T	Epithelial cells	CMS3
KUL01-T_GCCAAATAGCTGAACG	KUL01	Tumor	KUL01-T	Epithelial cells	CMS3
KUL01-T_GCCAAATCACTAGTAC	KUL01	Tumor	KUL01-T	Epithelial cells	CMS3
KUL01-T_GCGACCAGTAAGAGGA	KUL01	Tumor	KUL01-T	Epithelial cells	CMS3
KUL01-T_GCGAGAACATCGGACC	KUL01	Tumor	KUL01-T	Epithelial cells	CMS3
KUL01-T_GCGCAACAGTAGATGT	KUL01	Tumor	KUL01-T	Epithelial cells	CMS3
KUL01-T_GCGCAACTCGGCATCG	KUL01	Tumor	KUL01-T	Epithelial cells	CMS3
KUL01-T_GCGCCAAAGTTACCCA	KUL01	Tumor	KUL01-T	Epithelial cells	CMS3
KUL01-T_GCGCCAACAGAGCCAA	KUL01	Tumor	KUL01-T	Epithelial cells	CMS1
KUL01-T_GCGCGATAGAGCTGGT	KUL01	Tumor	KUL01-T	Epithelial cells	CMS1
KUL01-T_GCGCGATTCGAATGGG	KUL01	Tumor	KUL01-T	Epithelial cells	CMS3
KUL01-T_GCGGGTTAGCTGAACG	KUL01	Tumor	KUL01-T	Epithelial cells	CMS3
KUL01-T_GCGGGTTTCAGCGATT	KUL01	Tumor	KUL01-T	Epithelial cells	CMS3
KUL01-T_GCTCCTAAGTGAACAT	KUL01	Tumor	KUL01-T	Epithelial cells	CMS3
KUL01-T_GCTCCTAGTTTCCACC	KUL01	Tumor	KUL01-T	Epithelial cells	CMS3
KUL01-T_GCTCTGTGTCATTAGC	KUL01	Tumor	KUL01-T	Epithelial cells	CMS3
KUL01-T_GCTCTGTGTGCACTTA	KUL01	Tumor	KUL01-T	Epithelial cells	CMS3
KUL01-T_GCTGCAGCAGGAATGC	KUL01	Tumor	KUL01-T	Epithelial cells	CMS3
KUL01-T_GCTGCAGGTCGACTAT	KUL01	Tumor	KUL01-T	Epithelial cells	CMS1
KUL01-T_GCTGCAGGTCTTTCAT	KUL01	Tumor	KUL01-T	Epithelial cells	CMS3
KUL01-T_GCTGCAGGTTATGCGT	KUL01	Tumor	KUL01-T	Epithelial cells	CMS3
KUL01-T_GCTGCGACACTGAAGG	KUL01	Tumor	KUL01-T	Epithelial cells	CMS1
KUL01-T_GCTGCGAGTCTCGTTC	KUL01	Tumor	KUL01-T	Epithelial cells	CMS1
KUL01-T_GCTGCGAGTGAAGGCT	KUL01	Tumor	KUL01-T	Epithelial cells	CMS3
KUL01-T_GCTGCGATCGCACTCT	KUL01	Tumor	KUL01-T	Epithelial cells	CMS3
KUL01-T_GCTGCTTCAGCATGAG	KUL01	Tumor	KUL01-T	Epithelial cells	CMS3
KUL01-T_GCTGCTTTCTTCCTTC	KUL01	Tumor	KUL01-T	Epithelial cells	CMS3
KUL01-T_GCTTCCAAGTATCTCG	KUL01	Tumor	KUL01-T	Epithelial cells	CMS3
KUL01-T_GCTTCCATCCACGTTC	KUL01	Tumor	KUL01-T	Epithelial cells	CMS1
KUL01-T_GCTTGAAAGTGAAGAG	KUL01	Tumor	KUL01-T	Epithelial cells	CMS1
KUL01-T_GCTTGAACACCACCAG	KUL01	Tumor	KUL01-T	Epithelial cells	CMS3
KUL01-T_GCTTGAACAGATCTGT	KUL01	Tumor	KUL01-T	Epithelial cells	CMS3
KUL01-T_GCTTGAAGTAGCGCAA	KUL01	Tumor	KUL01-T	Epithelial cells	CMS3
KUL01-T_GGAACTTCATAAAGGT	KUL01	Tumor	KUL01-T	Epithelial cells	CMS1
KUL01-T_GGAACTTTCTGTCAAG	KUL01	Tumor	KUL01-T	Epithelial cells	CMS1
KUL01-T_GGAATAACAGCGATCC	KUL01	Tumor	KUL01-T	Epithelial cells	CMS3
KUL01-T_GGAATAAGTATTAGCC	KUL01	Tumor	KUL01-T	Epithelial cells	CMS1
KUL01-T_GGAATAATCTTGCCGT	KUL01	Tumor	KUL01-T	Epithelial cells	CMS3
KUL01-T_GGACAAGCATCCTTGC	KUL01	Tumor	KUL01-T	Epithelial cells	CMS1
KUL01-T_GGACAGACAAAGGAAG	KUL01	Tumor	KUL01-T	Epithelial cells	CMS3
KUL01-T_GGACAGATCGGGAGTA	KUL01	Tumor	KUL01-T	Epithelial cells	CMS3
KUL01-T_GGACATTAGTGTCTCA	KUL01	Tumor	KUL01-T	Epithelial cells	CMS1
KUL01-T_GGACGTCCACGGCCAT	KUL01	Tumor	KUL01-T	Epithelial cells	CMS1
KUL01-T_GGACGTCCAGTCACTA	KUL01	Tumor	KUL01-T	Epithelial cells	CMS3
KUL01-T_GGAGCAAAGATCGGGT	KUL01	Tumor	KUL01-T	Epithelial cells	CMS1
KUL01-T_GGAGCAATCGTGTAGT	KUL01	Tumor	KUL01-T	Epithelial cells	CMS3
KUL01-T_GGATGTTAGATGTGTA	KUL01	Tumor	KUL01-T	Epithelial cells	CMS3
KUL01-T_GGATGTTTCCTTCAAT	KUL01	Tumor	KUL01-T	Epithelial cells	CMS1
KUL01-T_GGATTACGTTGATTGC	KUL01	Tumor	KUL01-T	Epithelial cells	CMS1
KUL01-T_GGCAATTGTGACAAAT	KUL01	Tumor	KUL01-T	Epithelial cells	CMS3
KUL01-T_GGCAATTTCTAACTTC	KUL01	Tumor	KUL01-T	Epithelial cells	CMS1
KUL01-T_GGCGACTAGGGCACTA	KUL01	Tumor	KUL01-T	Epithelial cells	CMS1
KUL01-T_GGCGTGTCAGACGCAA	KUL01	Tumor	KUL01-T	Epithelial cells	CMS1
KUL01-T_GGCTCGATCCTCAATT	KUL01	Tumor	KUL01-T	Epithelial cells	CMS1
KUL01-T_GGCTGGTCACCAGCAC	KUL01	Tumor	KUL01-T	Epithelial cells	CMS1
KUL01-T_GGCTGGTCACGTCTCT	KUL01	Tumor	KUL01-T	Epithelial cells	CMS1
KUL01-T_GGGAATGAGTCCAGGA	KUL01	Tumor	KUL01-T	Epithelial cells	CMS1
KUL01-T_GGGAATGGTGTCAATC	KUL01	Tumor	KUL01-T	Epithelial cells	CMS3
KUL01-T_GGGACCTGTGTAATGA	KUL01	Tumor	KUL01-T	Epithelial cells	CMS1
KUL01-T_GGGAGATTCGTGTAGT	KUL01	Tumor	KUL01-T	Epithelial cells	CMS1
KUL01-T_GGGATGAAGCAGGCTA	KUL01	Tumor	KUL01-T	Epithelial cells	CMS1
KUL01-T_GGGATGACAGACGCTC	KUL01	Tumor	KUL01-T	Epithelial cells	CMS1
KUL01-T_GGGATGATCAGGTTCA	KUL01	Tumor	KUL01-T	Epithelial cells	CMS3
KUL01-T_GGGATGATCCGCGCAA	KUL01	Tumor	KUL01-T	Epithelial cells	CMS3
KUL01-T_GGGCACTAGGTGTTAA	KUL01	Tumor	KUL01-T	Epithelial cells	CMS1
KUL01-T_GGGCACTAGGTTCCTA	KUL01	Tumor	KUL01-T	Epithelial cells	CMS1
KUL01-T_GGGCACTAGTTCCACA	KUL01	Tumor	KUL01-T	Epithelial cells	CMS3
KUL01-T_GGGCATCGTTAGGGTG	KUL01	Tumor	KUL01-T	Epithelial cells	CMS3
KUL01-T_GGGTCTGGTTTGCATG	KUL01	Tumor	KUL01-T	Epithelial cells	CMS1
KUL01-T_GGGTCTGTCTTGAGGT	KUL01	Tumor	KUL01-T	Epithelial cells	CMS3
KUL01-T_GGGTCTGTCTTTAGGG	KUL01	Tumor	KUL01-T	Epithelial cells	CMS3
KUL01-T_GGGTTGCGTTATTCTC	KUL01	Tumor	KUL01-T	Epithelial cells	CMS3
KUL01-T_GGTATTGAGACTTGAA	KUL01	Tumor	KUL01-T	Epithelial cells	CMS3
KUL01-T_GGTATTGGTATTAGCC	KUL01	Tumor	KUL01-T	Epithelial cells	CMS3
KUL01-T_GGTGAAGGTCGCGAAA	KUL01	Tumor	KUL01-T	Epithelial cells	CMS3
KUL01-T_GGTGCGTAGACTAGGC	KUL01	Tumor	KUL01-T	Epithelial cells	CMS1
KUL01-T_GGTGCGTAGAGAGCTC	KUL01	Tumor	KUL01-T	Epithelial cells	CMS1
KUL01-T_GGTGCGTAGGTGGGTT	KUL01	Tumor	KUL01-T	Epithelial cells	CMS3
KUL01-T_GGTGTTAAGATGTGGC	KUL01	Tumor	KUL01-T	Epithelial cells	CMS3
KUL01-T_GTAACTGGTAACGCGA	KUL01	Tumor	KUL01-T	Epithelial cells	CMS3
KUL01-T_GTACGTAAGGTGATTA	KUL01	Tumor	KUL01-T	Epithelial cells	CMS3
KUL01-T_GTACGTACAGCTGTGC	KUL01	Tumor	KUL01-T	Epithelial cells	CMS3
KUL01-T_GTACTCCAGCGAGAAA	KUL01	Tumor	KUL01-T	Epithelial cells	CMS3
KUL01-T_GTACTTTTCTCGGACG	KUL01	Tumor	KUL01-T	Epithelial cells	CMS3
KUL01-T_GTAGGCCAGGTGATTA	KUL01	Tumor	KUL01-T	Epithelial cells	CMS3
KUL01-T_GTATTCTTCATCGCTC	KUL01	Tumor	KUL01-T	Epithelial cells	CMS3
KUL01-T_GTCAAGTGTATTAGCC	KUL01	Tumor	KUL01-T	Epithelial cells	CMS3
KUL01-T_GTCAAGTGTTATGCGT	KUL01	Tumor	KUL01-T	Epithelial cells	CMS3
KUL01-T_GTCAAGTTCACGCATA	KUL01	Tumor	KUL01-T	Epithelial cells	CMS1
KUL01-T_GTCACAAAGAGAGCTC	KUL01	Tumor	KUL01-T	Epithelial cells	CMS1
KUL01-T_GTCACGGAGGAGCGAG	KUL01	Tumor	KUL01-T	Epithelial cells	CMS3
KUL01-T_GTCACGGGTAAACCTC	KUL01	Tumor	KUL01-T	Epithelial cells	CMS3
KUL01-T_GTCACGGGTAGCTAAA	KUL01	Tumor	KUL01-T	Epithelial cells	CMS3
KUL01-T_GTCATTTGTTGATTGC	KUL01	Tumor	KUL01-T	Epithelial cells	CMS3
KUL01-T_GTCCTCAAGGCTCATT	KUL01	Tumor	KUL01-T	Epithelial cells	CMS3
KUL01-T_GTCCTCAAGTACGTAA	KUL01	Tumor	KUL01-T	Epithelial cells	CMS1
KUL01-T_GTCCTCAGTATAGGGC	KUL01	Tumor	KUL01-T	Epithelial cells	CMS3
KUL01-T_GTCCTCATCATAAAGG	KUL01	Tumor	KUL01-T	Epithelial cells	CMS3
KUL01-T_GTCCTCATCGCAAGCC	KUL01	Tumor	KUL01-T	Epithelial cells	CMS3
KUL01-T_GTCGGGTCAAACTGCT	KUL01	Tumor	KUL01-T	Epithelial cells	CMS3
KUL01-T_GTCGGGTTCGTTACAG	KUL01	Tumor	KUL01-T	Epithelial cells	CMS3
KUL01-T_GTCGTAACAGGTGGAT	KUL01	Tumor	KUL01-T	Epithelial cells	CMS3
KUL01-T_GTCGTAAGTGTTGGGA	KUL01	Tumor	KUL01-T	Epithelial cells	CMS3
KUL01-T_GTGAAGGAGTATGACA	KUL01	Tumor	KUL01-T	Epithelial cells	CMS3
KUL01-T_GTGAAGGCAGTCAGAG	KUL01	Tumor	KUL01-T	Epithelial cells	CMS1
KUL01-T_GTGAAGGTCCGCGTTT	KUL01	Tumor	KUL01-T	Epithelial cells	CMS3
KUL01-T_GTGCAGCCACGAGGTA	KUL01	Tumor	KUL01-T	Epithelial cells	CMS3
KUL01-T_GTGCATAAGAGACTAT	KUL01	Tumor	KUL01-T	Epithelial cells	CMS3
KUL01-T_GTGCGGTAGCGTAGTG	KUL01	Tumor	KUL01-T	Epithelial cells	CMS1
KUL01-T_GTGTGCGAGGATCGCA	KUL01	Tumor	KUL01-T	Epithelial cells	CMS1
KUL01-T_GTGTGCGGTCTCATCC	KUL01	Tumor	KUL01-T	Epithelial cells	CMS1
KUL01-T_GTGTGCGGTTGATTGC	KUL01	Tumor	KUL01-T	Epithelial cells	CMS3
KUL01-T_GTGTGCGGTTGCGTTA	KUL01	Tumor	KUL01-T	Epithelial cells	CMS3
KUL01-T_GTGTTAGGTCAAAGAT	KUL01	Tumor	KUL01-T	Epithelial cells	CMS3
KUL01-T_GTGTTAGGTTAAAGAC	KUL01	Tumor	KUL01-T	Epithelial cells	CMS2
KUL01-T_GTTAAGCTCGGCATCG	KUL01	Tumor	KUL01-T	Epithelial cells	CMS3
KUL01-T_GTTACAGTCGTCACGG	KUL01	Tumor	KUL01-T	Epithelial cells	CMS1
KUL01-T_GTTACAGTCTTCATGT	KUL01	Tumor	KUL01-T	Epithelial cells	CMS3
KUL01-T_GTTCTCGCAAGCGCTC	KUL01	Tumor	KUL01-T	Epithelial cells	CMS3
KUL01-T_TAAACCGCATGAACCT	KUL01	Tumor	KUL01-T	Epithelial cells	CMS3
KUL01-T_TAAACCGGTCTACCTC	KUL01	Tumor	KUL01-T	Epithelial cells	CMS3
KUL01-T_TAAACCGGTTGCGTTA	KUL01	Tumor	KUL01-T	Epithelial cells	CMS1
KUL01-T_TAAGAGAAGGTGATTA	KUL01	Tumor	KUL01-T	Epithelial cells	CMS3
KUL01-T_TAAGAGAGTAAATGAC	KUL01	Tumor	KUL01-T	Epithelial cells	CMS3
KUL01-T_TAAGCGTAGCGATATA	KUL01	Tumor	KUL01-T	Epithelial cells	CMS1
KUL01-T_TAAGCGTCAGTGAGTG	KUL01	Tumor	KUL01-T	Epithelial cells	CMS1
KUL01-T_TAAGCGTGTTTGACTG	KUL01	Tumor	KUL01-T	Epithelial cells	CMS3
KUL01-T_TAAGTGCCATTAACCG	KUL01	Tumor	KUL01-T	Epithelial cells	CMS3
KUL01-T_TAAGTGCTCTCGATGA	KUL01	Tumor	KUL01-T	Epithelial cells	CMS1
KUL01-T_TACAGTGCAAGTTCTG	KUL01	Tumor	KUL01-T	Epithelial cells	CMS3
KUL01-T_TACCTATTCATCACCC	KUL01	Tumor	KUL01-T	Epithelial cells	CMS1
KUL01-T_TACCTTAAGATCGGGT	KUL01	Tumor	KUL01-T	Epithelial cells	CMS3
KUL01-T_TACCTTACAGACAAGC	KUL01	Tumor	KUL01-T	Epithelial cells	CMS3
KUL01-T_TACCTTATCCATGAGT	KUL01	Tumor	KUL01-T	Epithelial cells	CMS3
KUL01-T_TACCTTATCTTTAGTC	KUL01	Tumor	KUL01-T	Epithelial cells	CMS3
KUL01-T_TACGGATCAACTGCTA	KUL01	Tumor	KUL01-T	Epithelial cells	CMS3
KUL01-T_TACGGATCAAGACGTG	KUL01	Tumor	KUL01-T	Epithelial cells	CMS3
KUL01-T_TACGGATGTACAGCAG	KUL01	Tumor	KUL01-T	Epithelial cells	CMS1
KUL01-T_TACGGGCCACGGTGTC	KUL01	Tumor	KUL01-T	Epithelial cells	CMS3
KUL01-T_TACGGTAAGAAACGAG	KUL01	Tumor	KUL01-T	Epithelial cells	CMS3
KUL01-T_TACTCGCTCCGCGCAA	KUL01	Tumor	KUL01-T	Epithelial cells	CMS1
KUL01-T_TACTTACCAACGATCT	KUL01	Tumor	KUL01-T	Epithelial cells	CMS3
KUL01-T_TAGACCATCGCACTCT	KUL01	Tumor	KUL01-T	Epithelial cells	CMS3
KUL01-T_TAGCCGGGTAAATACG	KUL01	Tumor	KUL01-T	Epithelial cells	CMS1
KUL01-T_TAGCCGGGTCGCGAAA	KUL01	Tumor	KUL01-T	Epithelial cells	CMS3
KUL01-T_TAGGCATAGACTACAA	KUL01	Tumor	KUL01-T	Epithelial cells	CMS3
KUL01-T_TAGGCATGTCGCTTTC	KUL01	Tumor	KUL01-T	Epithelial cells	CMS3
KUL01-T_TAGTGGTCAAGGACAC	KUL01	Tumor	KUL01-T	Epithelial cells	CMS1
KUL01-T_TAGTTGGAGCCTCGTG	KUL01	Tumor	KUL01-T	Epithelial cells	CMS1
KUL01-T_TAGTTGGTCAGTTGAC	KUL01	Tumor	KUL01-T	Epithelial cells	CMS3
KUL01-T_TATCAGGAGGCAAAGA	KUL01	Tumor	KUL01-T	Epithelial cells	CMS3
KUL01-T_TATCAGGTCACGCATA	KUL01	Tumor	KUL01-T	Epithelial cells	CMS3
KUL01-T_TATGCCCGTGCACGAA	KUL01	Tumor	KUL01-T	Epithelial cells	CMS1
KUL01-T_TATTACCAGGCATGTG	KUL01	Tumor	KUL01-T	Epithelial cells	CMS3
KUL01-T_TATTACCCAGGAATGC	KUL01	Tumor	KUL01-T	Epithelial cells	CMS3
KUL01-T_TCAACGAGTGACTACT	KUL01	Tumor	KUL01-T	Epithelial cells	CMS1
KUL01-T_TCAACGAGTTATTCTC	KUL01	Tumor	KUL01-T	Epithelial cells	CMS3
KUL01-T_TCAATCTGTTAAAGAC	KUL01	Tumor	KUL01-T	Epithelial cells	CMS3
KUL01-T_TCAATCTGTTTCGCTC	KUL01	Tumor	KUL01-T	Epithelial cells	CMS3
KUL01-T_TCACGAAAGCAGATCG	KUL01	Tumor	KUL01-T	Epithelial cells	CMS3
KUL01-T_TCAGCAACAGCCAGAA	KUL01	Tumor	KUL01-T	Epithelial cells	CMS1
KUL01-T_TCAGCTCAGACCTTTG	KUL01	Tumor	KUL01-T	Epithelial cells	CMS1
KUL01-T_TCAGCTCAGCTGAACG	KUL01	Tumor	KUL01-T	Epithelial cells	CMS3
KUL01-T_TCAGCTCGTATCTGCA	KUL01	Tumor	KUL01-T	Epithelial cells	CMS3
KUL01-T_TCAGCTCTCTAGAGTC	KUL01	Tumor	KUL01-T	Epithelial cells	CMS3
KUL01-T_TCAGGATCAGCATACT	KUL01	Tumor	KUL01-T	Epithelial cells	CMS1
KUL01-T_TCAGGTACATAAAGGT	KUL01	Tumor	KUL01-T	Epithelial cells	CMS3
KUL01-T_TCAGGTATCAAGATCC	KUL01	Tumor	KUL01-T	Epithelial cells	CMS1
KUL01-T_TCATTACCAGCCTTTC	KUL01	Tumor	KUL01-T	Epithelial cells	CMS1
KUL01-T_TCATTACTCTGGAGCC	KUL01	Tumor	KUL01-T	Epithelial cells	CMS1
KUL01-T_TCATTTGCAGGATTGG	KUL01	Tumor	KUL01-T	Epithelial cells	CMS1
KUL01-T_TCCACACAGTACACCT	KUL01	Tumor	KUL01-T	Epithelial cells	CMS3
KUL01-T_TCCACACGTAGGGTAC	KUL01	Tumor	KUL01-T	Epithelial cells	CMS3
KUL01-T_TCCCGATTCTGCCCTA	KUL01	Tumor	KUL01-T	Epithelial cells	CMS3
KUL01-T_TCGAGGCAGGCGATAC	KUL01	Tumor	KUL01-T	Epithelial cells	CMS3
KUL01-T_TCGCGAGAGATGTTAG	KUL01	Tumor	KUL01-T	Epithelial cells	CMS3
KUL01-T_TCGCGAGAGTAGATGT	KUL01	Tumor	KUL01-T	Epithelial cells	CMS3
KUL01-T_TCGCGAGTCACTCCTG	KUL01	Tumor	KUL01-T	Epithelial cells	CMS3
KUL01-T_TCGCGTTAGAACAATC	KUL01	Tumor	KUL01-T	Epithelial cells	CMS1
KUL01-T_TCGCGTTAGTGGACGT	KUL01	Tumor	KUL01-T	Epithelial cells	CMS3
KUL01-T_TCGGTAACAGTCACTA	KUL01	Tumor	KUL01-T	Epithelial cells	CMS1
KUL01-T_TCGTACCCACCACGTG	KUL01	Tumor	KUL01-T	Epithelial cells	CMS3
KUL01-T_TCGTAGAAGCTCAACT	KUL01	Tumor	KUL01-T	Epithelial cells	CMS1
KUL01-T_TCGTAGACACCAGTTA	KUL01	Tumor	KUL01-T	Epithelial cells	CMS3
KUL01-T_TCTCATACAATCTGCA	KUL01	Tumor	KUL01-T	Epithelial cells	CMS3
KUL01-T_TCTCATAGTCATCCCT	KUL01	Tumor	KUL01-T	Epithelial cells	CMS1
KUL01-T_TCTCATATCTGGCGAC	KUL01	Tumor	KUL01-T	Epithelial cells	CMS3
KUL01-T_TCTCTAAAGAAGGGTA	KUL01	Tumor	KUL01-T	Epithelial cells	CMS1
KUL01-T_TCTCTAAAGACAAGCC	KUL01	Tumor	KUL01-T	Epithelial cells	CMS4
KUL01-T_TCTCTAAAGATGGGTC	KUL01	Tumor	KUL01-T	Epithelial cells	CMS1
KUL01-T_TCTCTAATCTTGACGA	KUL01	Tumor	KUL01-T	Epithelial cells	CMS1
KUL01-T_TCTGAGATCAAAGTAG	KUL01	Tumor	KUL01-T	Epithelial cells	CMS3
KUL01-T_TCTTTCCGTCGAACAG	KUL01	Tumor	KUL01-T	Epithelial cells	CMS1
KUL01-T_TGACAACCAGCTGTTA	KUL01	Tumor	KUL01-T	Epithelial cells	CMS3
KUL01-T_TGACTAGTCGACCAGC	KUL01	Tumor	KUL01-T	Epithelial cells	CMS1
KUL01-T_TGACTTTGTTCCATGA	KUL01	Tumor	KUL01-T	Epithelial cells	CMS3
KUL01-T_TGACTTTTCGCCCTTA	KUL01	Tumor	KUL01-T	Epithelial cells	CMS3
KUL01-T_TGAGAGGAGGACGAAA	KUL01	Tumor	KUL01-T	Epithelial cells	CMS1
KUL01-T_TGAGAGGCAAGACGTG	KUL01	Tumor	KUL01-T	Epithelial cells	CMS1
KUL01-T_TGAGCATAGATACACA	KUL01	Tumor	KUL01-T	Epithelial cells	CMS3
KUL01-T_TGAGCATAGTGACATA	KUL01	Tumor	KUL01-T	Epithelial cells	CMS3
KUL01-T_TGAGCATCATCATCCC	KUL01	Tumor	KUL01-T	Epithelial cells	CMS1
KUL01-T_TGAGCCGCATTGGGCC	KUL01	Tumor	KUL01-T	Epithelial cells	CMS1
KUL01-T_TGAGCCGGTACTTCTT	KUL01	Tumor	KUL01-T	Epithelial cells	CMS3
KUL01-T_TGAGGGAAGTACTTGC	KUL01	Tumor	KUL01-T	Epithelial cells	CMS3
KUL01-T_TGAGGGATCACCGTAA	KUL01	Tumor	KUL01-T	Epithelial cells	CMS1
KUL01-T_TGATTTCAGGGATCTG	KUL01	Tumor	KUL01-T	Epithelial cells	CMS1
KUL01-T_TGATTTCGTTCGTTGA	KUL01	Tumor	KUL01-T	Epithelial cells	CMS3
KUL01-T_TGCACCTAGCCCGAAA	KUL01	Tumor	KUL01-T	Epithelial cells	CMS3
KUL01-T_TGCCCATTCCGCATAA	KUL01	Tumor	KUL01-T	Epithelial cells	CMS3
KUL01-T_TGCCCATTCCTTTACA	KUL01	Tumor	KUL01-T	Epithelial cells	CMS3
KUL01-T_TGCCCTACACAAGCCC	KUL01	Tumor	KUL01-T	Epithelial cells	CMS3
KUL01-T_TGCGCAGAGTAGGTGC	KUL01	Tumor	KUL01-T	Epithelial cells	CMS1
KUL01-T_TGCGCAGTCATAACCG	KUL01	Tumor	KUL01-T	Epithelial cells	CMS3
KUL01-T_TGCGCAGTCGGTCCGA	KUL01	Tumor	KUL01-T	Epithelial cells	CMS1
KUL01-T_TGCGGGTGTCCGAGTC	KUL01	Tumor	KUL01-T	Epithelial cells	CMS3
KUL01-T_TGCGTGGTCGGTTAAC	KUL01	Tumor	KUL01-T	Epithelial cells	CMS3
KUL01-T_TGCTACCAGCCAGTAG	KUL01	Tumor	KUL01-T	Epithelial cells	CMS1
KUL01-T_TGCTACCGTGTCTGAT	KUL01	Tumor	KUL01-T	Epithelial cells	CMS3
KUL01-T_TGCTACCTCCATGAGT	KUL01	Tumor	KUL01-T	Epithelial cells	CMS3
KUL01-T_TGCTGCTAGGTGATAT	KUL01	Tumor	KUL01-T	Epithelial cells	CMS1
KUL01-T_TGCTGCTGTGAAGGCT	KUL01	Tumor	KUL01-T	Epithelial cells	CMS1
KUL01-T_TGCTGCTGTGTTTGTG	KUL01	Tumor	KUL01-T	Epithelial cells	CMS1
KUL01-T_TGGACGCGTGACGGTA	KUL01	Tumor	KUL01-T	Epithelial cells	CMS3
KUL01-T_TGGACGCGTTACCAGT	KUL01	Tumor	KUL01-T	Epithelial cells	CMS3
KUL01-T_TGGCCAGGTGCGCTTG	KUL01	Tumor	KUL01-T	Epithelial cells	CMS3
KUL01-T_TGGCTGGCACATCCGG	KUL01	Tumor	KUL01-T	Epithelial cells	CMS3
KUL01-T_TGGCTGGGTTACGGAG	KUL01	Tumor	KUL01-T	Epithelial cells	CMS3
KUL01-T_TGGGAAGCAAGAAGAG	KUL01	Tumor	KUL01-T	Epithelial cells	CMS1
KUL01-T_TGGGAAGGTCCAAGTT	KUL01	Tumor	KUL01-T	Epithelial cells	CMS3
KUL01-T_TGGGCGTAGAGTCGGT	KUL01	Tumor	KUL01-T	Epithelial cells	CMS1
KUL01-T_TGGGCGTCACGGCCAT	KUL01	Tumor	KUL01-T	Epithelial cells	CMS1
KUL01-T_TGGGCGTTCTTTCCTC	KUL01	Tumor	KUL01-T	Epithelial cells	CMS3
KUL01-T_TGGTTAGGTTCATGGT	KUL01	Tumor	KUL01-T	Epithelial cells	CMS1
KUL01-T_TGGTTCCGTACTCGCG	KUL01	Tumor	KUL01-T	Epithelial cells	CMS3
KUL01-T_TGTCCCACAAGTAGTA	KUL01	Tumor	KUL01-T	Epithelial cells	CMS1
KUL01-T_TGTCCCAGTGGTACAG	KUL01	Tumor	KUL01-T	Epithelial cells	CMS1
KUL01-T_TGTCCCATCCGTCATC	KUL01	Tumor	KUL01-T	Epithelial cells	CMS3
KUL01-T_TGTGTTTGTATCTGCA	KUL01	Tumor	KUL01-T	Epithelial cells	CMS3
KUL01-T_TGTTCCGAGATCCCAT	KUL01	Tumor	KUL01-T	Epithelial cells	CMS3
KUL01-T_TGTTCCGCAGACAGGT	KUL01	Tumor	KUL01-T	Epithelial cells	CMS1
KUL01-T_TGTTCCGGTTACGGAG	KUL01	Tumor	KUL01-T	Epithelial cells	CMS3
KUL01-T_TTAACTCCAGGTCCAC	KUL01	Tumor	KUL01-T	Epithelial cells	CMS1
KUL01-T_TTAGTTCAGTGCCATT	KUL01	Tumor	KUL01-T	Epithelial cells	CMS3
KUL01-T_TTCGAAGAGTGAAGTT	KUL01	Tumor	KUL01-T	Epithelial cells	CMS3
KUL01-T_TTCGAAGGTCCAAGTT	KUL01	Tumor	KUL01-T	Epithelial cells	CMS1
KUL01-T_TTCGAAGTCTTCGGTC	KUL01	Tumor	KUL01-T	Epithelial cells	CMS3
KUL01-T_TTCTCCTAGCACCGCT	KUL01	Tumor	KUL01-T	Epithelial cells	CMS3
KUL01-T_TTCTCCTCATTGCGGC	KUL01	Tumor	KUL01-T	Epithelial cells	CMS3
KUL01-T_TTGAACGGTCGACTGC	KUL01	Tumor	KUL01-T	Epithelial cells	CMS1
KUL01-T_TTGACTTAGATATACG	KUL01	Tumor	KUL01-T	Epithelial cells	CMS3
KUL01-T_TTGACTTTCAACACTG	KUL01	Tumor	KUL01-T	Epithelial cells	CMS1
KUL01-T_TTGCGTCTCTTGTTTG	KUL01	Tumor	KUL01-T	Epithelial cells	CMS1
KUL01-T_TTGGCAATCACGACTA	KUL01	Tumor	KUL01-T	Epithelial cells	CMS3
KUL01-T_TTGGCAATCATGTAGC	KUL01	Tumor	KUL01-T	Epithelial cells	CMS3
KUL01-T_TTGTAGGAGAGTAATC	KUL01	Tumor	KUL01-T	Epithelial cells	CMS3
KUL01-T_TTGTAGGAGCGTCTAT	KUL01	Tumor	KUL01-T	Epithelial cells	CMS1
KUL01-T_TTGTAGGCAGGACCCT	KUL01	Tumor	KUL01-T	Epithelial cells	CMS1
KUL01-T_TTTACTGCACCAGATT	KUL01	Tumor	KUL01-T	Epithelial cells	CMS3
KUL01-T_TTTACTGTCTCGTATT	KUL01	Tumor	KUL01-T	Epithelial cells	CMS1
KUL01-T_TTTATGCCAGCGTAAG	KUL01	Tumor	KUL01-T	Epithelial cells	CMS1
KUL01-T_TTTATGCTCCACTCCA	KUL01	Tumor	KUL01-T	Epithelial cells	CMS3
KUL01-T_TTTCCTCAGAGAGCTC	KUL01	Tumor	KUL01-T	Epithelial cells	CMS1
KUL01-T_TTTCCTCAGCGTTGCC	KUL01	Tumor	KUL01-T	Epithelial cells	CMS1
KUL01-T_TTTCCTCCATCAGTCA	KUL01	Tumor	KUL01-T	Epithelial cells	CMS4
KUL01-T_TTTCCTCTCACCGTAA	KUL01	Tumor	KUL01-T	Epithelial cells	CMS1
KUL01-T_TTTCCTCTCAGTGCAT	KUL01	Tumor	KUL01-T	Epithelial cells	CMS1
KUL01-T_TTTGCGCGTGTGGTTT	KUL01	Tumor	KUL01-T	Epithelial cells	CMS1
KUL01-T_TTTGGTTAGTTGCAGG	KUL01	Tumor	KUL01-T	Epithelial cells	CMS1
KUL01-T_TTTGTCAAGGAGTAGA	KUL01	Tumor	KUL01-T	Epithelial cells	CMS1
KUL01-T_TTTGTCATCCGAAGAG	KUL01	Tumor	KUL01-T	Epithelial cells	CMS3
KUL19-T_AAACCTGGTTCAACCA	KUL19	Tumor	KUL19-T	Epithelial cells	CMS2
KUL19-T_AAACGGGAGCTAGTGG	KUL19	Tumor	KUL19-T	Epithelial cells	CMS2
KUL19-T_AAACGGGAGGCACATG	KUL19	Tumor	KUL19-T	Epithelial cells	CMS2
KUL19-T_AAACGGGTCTTGCATT	KUL19	Tumor	KUL19-T	Epithelial cells	CMS2
KUL19-T_AAAGATGAGCTGAAAT	KUL19	Tumor	KUL19-T	Epithelial cells	CMS2
KUL19-T_AAAGCAAAGAGCTGGT	KUL19	Tumor	KUL19-T	Epithelial cells	CMS2
KUL19-T_AAAGCAACATGCCACG	KUL19	Tumor	KUL19-T	Epithelial cells	CMS2
KUL19-T_AAATGCCCACCCTATC	KUL19	Tumor	KUL19-T	Epithelial cells	CMS2
KUL19-T_AACCATGCAAGCTGGA	KUL19	Tumor	KUL19-T	Epithelial cells	CMS2
KUL19-T_AACCATGCATGACATC	KUL19	Tumor	KUL19-T	Epithelial cells	CMS2
KUL19-T_AACCGCGGTCTTCTCG	KUL19	Tumor	KUL19-T	Epithelial cells	CMS2
KUL19-T_AACGTTGTCCGTAGTA	KUL19	Tumor	KUL19-T	Epithelial cells	CMS3
KUL19-T_AACTCCCGTATATGGA	KUL19	Tumor	KUL19-T	Epithelial cells	CMS2
KUL19-T_AACTCCCTCGCGATCG	KUL19	Tumor	KUL19-T	Epithelial cells	CMS2
KUL19-T_AACTCCCTCTCGTTTA	KUL19	Tumor	KUL19-T	Epithelial cells	CMS1
KUL19-T_AACTCTTTCGTCCAGG	KUL19	Tumor	KUL19-T	Epithelial cells	CMS2
KUL19-T_AACTGGTCATCCTAGA	KUL19	Tumor	KUL19-T	Epithelial cells	CMS2
KUL19-T_AACTGGTCATGCCCGA	KUL19	Tumor	KUL19-T	Epithelial cells	CMS3
KUL19-T_AACTGGTCATTTGCTT	KUL19	Tumor	KUL19-T	Epithelial cells	CMS2
KUL19-T_AACTGGTGTCTTGCGG	KUL19	Tumor	KUL19-T	Epithelial cells	CMS2
KUL19-T_AAGACCTGTACCGCTG	KUL19	Tumor	KUL19-T	Epithelial cells	CMS2
KUL19-T_AAGACCTGTCTAGTCA	KUL19	Tumor	KUL19-T	Epithelial cells	CMS2
KUL19-T_AAGCCGCAGATATGCA	KUL19	Tumor	KUL19-T	Epithelial cells	CMS3
KUL19-T_AAGCCGCAGGAGCGTT	KUL19	Tumor	KUL19-T	Epithelial cells	CMS2
KUL19-T_AAGCCGCAGGCACATG	KUL19	Tumor	KUL19-T	Epithelial cells	CMS2
KUL19-T_AAGCCGCGTAAATACG	KUL19	Tumor	KUL19-T	Epithelial cells	CMS2
KUL19-T_AAGCCGCGTAGATTAG	KUL19	Tumor	KUL19-T	Epithelial cells	CMS2
KUL19-T_AAGGCAGCAGCATGAG	KUL19	Tumor	KUL19-T	Epithelial cells	CMS2
KUL19-T_AAGGTTCAGCCGGTAA	KUL19	Tumor	KUL19-T	Epithelial cells	CMS2
KUL19-T_AAGGTTCTCCATGCTC	KUL19	Tumor	KUL19-T	Epithelial cells	CMS2
KUL19-T_AAGTCTGGTTGGTTTG	KUL19	Tumor	KUL19-T	Epithelial cells	CMS2
KUL19-T_AATCCAGAGCTACCGC	KUL19	Tumor	KUL19-T	Epithelial cells	CMS2
KUL19-T_AATCGGTCAAATTGCC	KUL19	Tumor	KUL19-T	Epithelial cells	CMS2
KUL19-T_ACACCAAAGTCAAGGC	KUL19	Tumor	KUL19-T	Epithelial cells	CMS2
KUL19-T_ACACCAAGTTTAGCTG	KUL19	Tumor	KUL19-T	Epithelial cells	CMS2
KUL19-T_ACACCGGAGATGCCTT	KUL19	Tumor	KUL19-T	Epithelial cells	CMS2
KUL19-T_ACACCGGAGGGCACTA	KUL19	Tumor	KUL19-T	Epithelial cells	CMS2
KUL19-T_ACACCGGGTACCATCA	KUL19	Tumor	KUL19-T	Epithelial cells	CMS3
KUL19-T_ACACTGAAGCCAGTTT	KUL19	Tumor	KUL19-T	Epithelial cells	CMS2
KUL19-T_ACACTGATCCGCGGTA	KUL19	Tumor	KUL19-T	Epithelial cells	CMS2
KUL19-T_ACATACGGTACTTGAC	KUL19	Tumor	KUL19-T	Epithelial cells	CMS2
KUL19-T_ACATACGGTTCGTTGA	KUL19	Tumor	KUL19-T	Epithelial cells	CMS3
KUL19-T_ACATCAGAGACTTGAA	KUL19	Tumor	KUL19-T	Epithelial cells	CMS2
KUL19-T_ACATCAGCACTTACGA	KUL19	Tumor	KUL19-T	Epithelial cells	CMS2
KUL19-T_ACATCAGGTGAAAGAG	KUL19	Tumor	KUL19-T	Epithelial cells	CMS2
KUL19-T_ACATGGTCACCGATAT	KUL19	Tumor	KUL19-T	Epithelial cells	CMS2
KUL19-T_ACATGGTGTCTCCCTA	KUL19	Tumor	KUL19-T	Epithelial cells	CMS2
KUL19-T_ACCAGTAGTAAGGGAA	KUL19	Tumor	KUL19-T	Epithelial cells	CMS2
KUL19-T_ACCCACTCAAGCTGTT	KUL19	Tumor	KUL19-T	Epithelial cells	CMS4
KUL19-T_ACCCACTGTAGCAAAT	KUL19	Tumor	KUL19-T	Epithelial cells	CMS2
KUL19-T_ACCCACTTCAGATAAG	KUL19	Tumor	KUL19-T	Epithelial cells	CMS2
KUL19-T_ACCGTAAAGTTAGCGG	KUL19	Tumor	KUL19-T	Epithelial cells	CMS2
KUL19-T_ACCGTAATCCGAAGAG	KUL19	Tumor	KUL19-T	Epithelial cells	CMS1
KUL19-T_ACCTTTAAGACTCGGA	KUL19	Tumor	KUL19-T	Epithelial cells	CMS2
KUL19-T_ACCTTTAGTGGCAAAC	KUL19	Tumor	KUL19-T	Epithelial cells	CMS2
KUL19-T_ACCTTTAGTTCAGGCC	KUL19	Tumor	KUL19-T	Epithelial cells	CMS3
KUL19-T_ACCTTTAGTTCGTGAT	KUL19	Tumor	KUL19-T	Epithelial cells	CMS2
KUL19-T_ACGAGGAAGGGTTCCC	KUL19	Tumor	KUL19-T	Epithelial cells	CMS2
KUL19-T_ACGAGGATCACCGTAA	KUL19	Tumor	KUL19-T	Epithelial cells	CMS2
KUL19-T_ACGATGTAGCTGCAAG	KUL19	Tumor	KUL19-T	Epithelial cells	CMS2
KUL19-T_ACGATGTCAGTCCTTC	KUL19	Tumor	KUL19-T	Epithelial cells	CMS2
KUL19-T_ACGCCGAAGCGCCTCA	KUL19	Tumor	KUL19-T	Epithelial cells	CMS2
KUL19-T_ACGCCGAGTGCCTGTG	KUL19	Tumor	KUL19-T	Epithelial cells	CMS2
KUL19-T_ACGGAGAAGAACTGTA	KUL19	Tumor	KUL19-T	Epithelial cells	CMS2
KUL19-T_ACGGAGACACTTCGAA	KUL19	Tumor	KUL19-T	Epithelial cells	CMS2
KUL19-T_ACGGCCATCCGGGTGT	KUL19	Tumor	KUL19-T	Epithelial cells	CMS3
KUL19-T_ACGGCCATCTCTTATG	KUL19	Tumor	KUL19-T	Epithelial cells	CMS2
KUL19-T_ACGGGCTGTCGATTGT	KUL19	Tumor	KUL19-T	Epithelial cells	CMS2
KUL19-T_ACGGGCTGTGTGGTTT	KUL19	Tumor	KUL19-T	Epithelial cells	CMS2
KUL19-T_ACGTCAATCTGTCTAT	KUL19	Tumor	KUL19-T	Epithelial cells	CMS2
KUL19-T_ACTATCTAGTGGCACA	KUL19	Tumor	KUL19-T	Epithelial cells	CMS2
KUL19-T_ACTATCTGTCCGAACC	KUL19	Tumor	KUL19-T	Epithelial cells	CMS2
KUL19-T_ACTGAGTCACAGTCGC	KUL19	Tumor	KUL19-T	Epithelial cells	CMS3
KUL19-T_ACTGCTCAGACTGTAA	KUL19	Tumor	KUL19-T	Epithelial cells	CMS2
KUL19-T_ACTGCTCAGAGCCTAG	KUL19	Tumor	KUL19-T	Epithelial cells	CMS2
KUL19-T_ACTGCTCAGCTTCGCG	KUL19	Tumor	KUL19-T	Epithelial cells	CMS3
KUL19-T_ACTGTCCAGACCTTTG	KUL19	Tumor	KUL19-T	Epithelial cells	CMS4
KUL19-T_ACTGTCCCAGCCACCA	KUL19	Tumor	KUL19-T	Epithelial cells	CMS2
KUL19-T_ACTTACTGTACACCGC	KUL19	Tumor	KUL19-T	Epithelial cells	CMS2
KUL19-T_ACTTACTTCTGCTGCT	KUL19	Tumor	KUL19-T	Epithelial cells	CMS2
KUL19-T_ACTTGTTAGTAAGTAC	KUL19	Tumor	KUL19-T	Epithelial cells	CMS2
KUL19-T_ACTTGTTCATATGAGA	KUL19	Tumor	KUL19-T	Epithelial cells	CMS3
KUL19-T_ACTTTCATCCTACAGA	KUL19	Tumor	KUL19-T	Epithelial cells	CMS3
KUL19-T_AGAATAGCAGGTCGTC	KUL19	Tumor	KUL19-T	Epithelial cells	CMS2
KUL19-T_AGACGTTAGCCACTAT	KUL19	Tumor	KUL19-T	Epithelial cells	CMS2
KUL19-T_AGAGCGAAGGCTATCT	KUL19	Tumor	KUL19-T	Epithelial cells	CMS2
KUL19-T_AGAGTGGCAGCCTATA	KUL19	Tumor	KUL19-T	Epithelial cells	CMS3
KUL19-T_AGAGTGGGTCGCGTGT	KUL19	Tumor	KUL19-T	Epithelial cells	CMS2
KUL19-T_AGATCTGCACTTCGAA	KUL19	Tumor	KUL19-T	Epithelial cells	CMS2
KUL19-T_AGATCTGCATTTCAGG	KUL19	Tumor	KUL19-T	Epithelial cells	CMS2
KUL19-T_AGATTGCAGCCCAACC	KUL19	Tumor	KUL19-T	Epithelial cells	CMS2
KUL19-T_AGCAGCCGTTACGGAG	KUL19	Tumor	KUL19-T	Epithelial cells	CMS2
KUL19-T_AGCATACGTCATGCAT	KUL19	Tumor	KUL19-T	Epithelial cells	CMS2
KUL19-T_AGCCTAAGTTATCCGA	KUL19	Tumor	KUL19-T	Epithelial cells	CMS2
KUL19-T_AGCGGTCGTACTTAGC	KUL19	Tumor	KUL19-T	Epithelial cells	CMS3
KUL19-T_AGCGGTCGTCACTTCC	KUL19	Tumor	KUL19-T	Epithelial cells	CMS2
KUL19-T_AGCGGTCGTTAAAGTG	KUL19	Tumor	KUL19-T	Epithelial cells	CMS2
KUL19-T_AGCGGTCTCCTTTCTC	KUL19	Tumor	KUL19-T	Epithelial cells	CMS2
KUL19-T_AGCGTATAGGCTAGCA	KUL19	Tumor	KUL19-T	Epithelial cells	CMS2
KUL19-T_AGCGTATTCCGTTGCT	KUL19	Tumor	KUL19-T	Epithelial cells	CMS3
KUL19-T_AGCGTCGTCGAGGTAG	KUL19	Tumor	KUL19-T	Epithelial cells	CMS3
KUL19-T_AGCGTCGTCTGATACG	KUL19	Tumor	KUL19-T	Epithelial cells	CMS2
KUL19-T_AGCTTGACACCTGGTG	KUL19	Tumor	KUL19-T	Epithelial cells	CMS2
KUL19-T_AGGCCACAGGAGTTTA	KUL19	Tumor	KUL19-T	Epithelial cells	CMS2
KUL19-T_AGGCCACCAGCCTATA	KUL19	Tumor	KUL19-T	Epithelial cells	CMS2
KUL19-T_AGGCCGTCACATTAGC	KUL19	Tumor	KUL19-T	Epithelial cells	CMS2
KUL19-T_AGGGATGAGGAATGGA	KUL19	Tumor	KUL19-T	Epithelial cells	CMS2
KUL19-T_AGGGATGCAGATGGCA	KUL19	Tumor	KUL19-T	Epithelial cells	CMS2
KUL19-T_AGGGTGATCAGTTGAC	KUL19	Tumor	KUL19-T	Epithelial cells	CMS2
KUL19-T_AGGTCATAGAGCTGCA	KUL19	Tumor	KUL19-T	Epithelial cells	CMS2
KUL19-T_AGGTCATCAAGTAGTA	KUL19	Tumor	KUL19-T	Epithelial cells	CMS2
KUL19-T_AGGTCATTCATCTGCC	KUL19	Tumor	KUL19-T	Epithelial cells	CMS3
KUL19-T_AGGTCCGGTTGTCGCG	KUL19	Tumor	KUL19-T	Epithelial cells	CMS2
KUL19-T_AGTAGTCCATCGGTTA	KUL19	Tumor	KUL19-T	Epithelial cells	CMS2
KUL19-T_AGTCTTTAGTCCGTAT	KUL19	Tumor	KUL19-T	Epithelial cells	CMS2
KUL19-T_AGTGGGACACCATCCT	KUL19	Tumor	KUL19-T	Epithelial cells	CMS2
KUL19-T_AGTGTCAGTAAGTTCC	KUL19	Tumor	KUL19-T	Epithelial cells	CMS2
KUL19-T_AGTTGGTAGAATCTCC	KUL19	Tumor	KUL19-T	Epithelial cells	CMS2
KUL19-T_AGTTGGTTCCTATGTT	KUL19	Tumor	KUL19-T	Epithelial cells	CMS2
KUL19-T_ATAACGCAGGGCTTGA	KUL19	Tumor	KUL19-T	Epithelial cells	CMS2
KUL19-T_ATAACGCTCAAGCCTA	KUL19	Tumor	KUL19-T	Epithelial cells	CMS3
KUL19-T_ATAACGCTCGACCAGC	KUL19	Tumor	KUL19-T	Epithelial cells	CMS2
KUL19-T_ATAAGAGAGTTCCACA	KUL19	Tumor	KUL19-T	Epithelial cells	CMS2
KUL19-T_ATAAGAGGTTATCGGT	KUL19	Tumor	KUL19-T	Epithelial cells	CMS2
KUL19-T_ATAGACCAGAAACCAT	KUL19	Tumor	KUL19-T	Epithelial cells	CMS2
KUL19-T_ATAGACCCATCCTTGC	KUL19	Tumor	KUL19-T	Epithelial cells	CMS2
KUL19-T_ATCACGAGTCTTGTCC	KUL19	Tumor	KUL19-T	Epithelial cells	CMS2
KUL19-T_ATCACGATCACCATAG	KUL19	Tumor	KUL19-T	Epithelial cells	CMS2
KUL19-T_ATCATCTCATGGGAAC	KUL19	Tumor	KUL19-T	Epithelial cells	CMS2
KUL19-T_ATCATCTGTACCGGCT	KUL19	Tumor	KUL19-T	Epithelial cells	CMS2
KUL19-T_ATCCGAACACGGTAAG	KUL19	Tumor	KUL19-T	Epithelial cells	CMS2
KUL19-T_ATCTGCCAGAAGATTC	KUL19	Tumor	KUL19-T	Epithelial cells	CMS2
KUL19-T_ATCTGCCCAACTGGCC	KUL19	Tumor	KUL19-T	Epithelial cells	CMS2
KUL19-T_ATCTGCCTCTGGAGCC	KUL19	Tumor	KUL19-T	Epithelial cells	CMS3
KUL19-T_ATGAGGGCAGCAGTTT	KUL19	Tumor	KUL19-T	Epithelial cells	CMS2
KUL19-T_ATGAGGGCAGGAATGC	KUL19	Tumor	KUL19-T	Epithelial cells	CMS1
KUL19-T_ATGTGTGGTTAAGGGC	KUL19	Tumor	KUL19-T	Epithelial cells	CMS2
KUL19-T_ATTCTACGTGAGTATA	KUL19	Tumor	KUL19-T	Epithelial cells	CMS2
KUL19-T_ATTCTACGTTTGTTTC	KUL19	Tumor	KUL19-T	Epithelial cells	CMS2
KUL19-T_ATTGGACAGACATAAC	KUL19	Tumor	KUL19-T	Epithelial cells	CMS2
KUL19-T_ATTGGACAGCCAGGAT	KUL19	Tumor	KUL19-T	Epithelial cells	CMS2
KUL19-T_ATTGGACAGGCCCTTG	KUL19	Tumor	KUL19-T	Epithelial cells	CMS2
KUL19-T_ATTGGACTCCTAGAAC	KUL19	Tumor	KUL19-T	Epithelial cells	CMS2
KUL19-T_ATTGGTGAGTGTGGCA	KUL19	Tumor	KUL19-T	Epithelial cells	CMS2
KUL19-T_ATTTCTGAGACTGTAA	KUL19	Tumor	KUL19-T	Epithelial cells	CMS2
KUL19-T_ATTTCTGAGCGTTGCC	KUL19	Tumor	KUL19-T	Epithelial cells	CMS2
KUL19-T_ATTTCTGCAAGTACCT	KUL19	Tumor	KUL19-T	Epithelial cells	CMS2
KUL19-T_CAACCTCAGCGTAATA	KUL19	Tumor	KUL19-T	Epithelial cells	CMS2
KUL19-T_CAACCTCCATTGAGCT	KUL19	Tumor	KUL19-T	Epithelial cells	CMS2
KUL19-T_CAAGAAAAGAGACTAT	KUL19	Tumor	KUL19-T	Epithelial cells	CMS3
KUL19-T_CAAGAAATCAGGTTCA	KUL19	Tumor	KUL19-T	Epithelial cells	CMS2
KUL19-T_CAAGATCTCTGTCAAG	KUL19	Tumor	KUL19-T	Epithelial cells	CMS2
KUL19-T_CAAGGCCCAGCTTAAC	KUL19	Tumor	KUL19-T	Epithelial cells	CMS2
KUL19-T_CAAGTTGAGATATACG	KUL19	Tumor	KUL19-T	Epithelial cells	CMS2
KUL19-T_CACACCTAGTGGACGT	KUL19	Tumor	KUL19-T	Epithelial cells	CMS2
KUL19-T_CACACCTCAATAGCAA	KUL19	Tumor	KUL19-T	Epithelial cells	CMS2
KUL19-T_CACACCTTCTTAACCT	KUL19	Tumor	KUL19-T	Epithelial cells	CMS2
KUL19-T_CACACTCCATCCGCGA	KUL19	Tumor	KUL19-T	Epithelial cells	CMS2
KUL19-T_CACAGGCCACACATGT	KUL19	Tumor	KUL19-T	Epithelial cells	CMS2
KUL19-T_CACAGTAAGACTTGAA	KUL19	Tumor	KUL19-T	Epithelial cells	CMS2
KUL19-T_CACAGTAAGTGAACAT	KUL19	Tumor	KUL19-T	Epithelial cells	CMS2
KUL19-T_CACATAGAGTAGCGGT	KUL19	Tumor	KUL19-T	Epithelial cells	CMS2
KUL19-T_CACATAGAGTTAGCGG	KUL19	Tumor	KUL19-T	Epithelial cells	CMS2
KUL19-T_CACATAGCAAAGCGGT	KUL19	Tumor	KUL19-T	Epithelial cells	CMS2
KUL19-T_CACATAGCACCCTATC	KUL19	Tumor	KUL19-T	Epithelial cells	CMS2
KUL19-T_CACCTTGTCACTGGGC	KUL19	Tumor	KUL19-T	Epithelial cells	CMS2
KUL19-T_CACTCCAAGACCCACC	KUL19	Tumor	KUL19-T	Epithelial cells	CMS2
KUL19-T_CAGAATCAGATGCGAC	KUL19	Tumor	KUL19-T	Epithelial cells	CMS2
KUL19-T_CAGCATAGTAAATGTG	KUL19	Tumor	KUL19-T	Epithelial cells	CMS3
KUL19-T_CAGCATAGTCCATCCT	KUL19	Tumor	KUL19-T	Epithelial cells	CMS2
KUL19-T_CAGCCGATCTAACTCT	KUL19	Tumor	KUL19-T	Epithelial cells	CMS2
KUL19-T_CAGCGACGTAGCTAAA	KUL19	Tumor	KUL19-T	Epithelial cells	CMS2
KUL19-T_CAGCGACTCAGGCAAG	KUL19	Tumor	KUL19-T	Epithelial cells	CMS2
KUL19-T_CAGCGACTCAGTGCAT	KUL19	Tumor	KUL19-T	Epithelial cells	CMS2
KUL19-T_CAGCGACTCTGATACG	KUL19	Tumor	KUL19-T	Epithelial cells	CMS2
KUL19-T_CAGCTAACAGTACACT	KUL19	Tumor	KUL19-T	Epithelial cells	CMS2
KUL19-T_CAGCTGGCATGTAGTC	KUL19	Tumor	KUL19-T	Epithelial cells	CMS2
KUL19-T_CAGCTGGGTACCGGCT	KUL19	Tumor	KUL19-T	Epithelial cells	CMS2
KUL19-T_CAGGTGCAGAATTCCC	KUL19	Tumor	KUL19-T	Epithelial cells	CMS2
KUL19-T_CAGGTGCTCAAACAAG	KUL19	Tumor	KUL19-T	Epithelial cells	CMS2
KUL19-T_CAGTAACGTAAGTTCC	KUL19	Tumor	KUL19-T	Epithelial cells	CMS2
KUL19-T_CAGTCCTGTCTAGCGC	KUL19	Tumor	KUL19-T	Epithelial cells	CMS2
KUL19-T_CATATTCAGTGTGAAT	KUL19	Tumor	KUL19-T	Epithelial cells	CMS2
KUL19-T_CATCAAGTCTTGCATT	KUL19	Tumor	KUL19-T	Epithelial cells	CMS2
KUL19-T_CATCAGAAGGGTGTTG	KUL19	Tumor	KUL19-T	Epithelial cells	CMS2
KUL19-T_CATCAGAGTTACCGAT	KUL19	Tumor	KUL19-T	Epithelial cells	CMS3
KUL19-T_CATCAGAGTTCCCTTG	KUL19	Tumor	KUL19-T	Epithelial cells	CMS2
KUL19-T_CATCCACCAATACGCT	KUL19	Tumor	KUL19-T	Epithelial cells	CMS2
KUL19-T_CATCCACCACATAACC	KUL19	Tumor	KUL19-T	Epithelial cells	CMS2
KUL19-T_CATCCACCATTCCTCG	KUL19	Tumor	KUL19-T	Epithelial cells	CMS2
KUL19-T_CATCGAACACCGAAAG	KUL19	Tumor	KUL19-T	Epithelial cells	CMS2
KUL19-T_CATCGGGCAACACGCC	KUL19	Tumor	KUL19-T	Epithelial cells	CMS2
KUL19-T_CATGACATCGTACGGC	KUL19	Tumor	KUL19-T	Epithelial cells	CMS2
KUL19-T_CATGCCTGTATGCTTG	KUL19	Tumor	KUL19-T	Epithelial cells	CMS2
KUL19-T_CATGGCGAGTTACGGG	KUL19	Tumor	KUL19-T	Epithelial cells	CMS3
KUL19-T_CATTATCAGACATAAC	KUL19	Tumor	KUL19-T	Epithelial cells	CMS1
KUL19-T_CATTCGCGTCGACTAT	KUL19	Tumor	KUL19-T	Epithelial cells	CMS2
KUL19-T_CCACCTATCAATAAGG	KUL19	Tumor	KUL19-T	Epithelial cells	CMS2
KUL19-T_CCACGGAGTTATTCTC	KUL19	Tumor	KUL19-T	Epithelial cells	CMS2
KUL19-T_CCACTACAGTGGGATC	KUL19	Tumor	KUL19-T	Epithelial cells	CMS2
KUL19-T_CCACTACCAATGCCAT	KUL19	Tumor	KUL19-T	Epithelial cells	CMS2
KUL19-T_CCACTACGTACTCAAC	KUL19	Tumor	KUL19-T	Epithelial cells	CMS3
KUL19-T_CCAGCGAAGCAGCCTC	KUL19	Tumor	KUL19-T	Epithelial cells	CMS3
KUL19-T_CCAGCGAAGCGTCAAG	KUL19	Tumor	KUL19-T	Epithelial cells	CMS2
KUL19-T_CCATGTCTCCGCATAA	KUL19	Tumor	KUL19-T	Epithelial cells	CMS2
KUL19-T_CCATGTCTCGCTTGTC	KUL19	Tumor	KUL19-T	Epithelial cells	CMS2
KUL19-T_CCCAATCTCCCTCTTT	KUL19	Tumor	KUL19-T	Epithelial cells	CMS2
KUL19-T_CCCAGTTCAGCCTTTC	KUL19	Tumor	KUL19-T	Epithelial cells	CMS2
KUL19-T_CCCAGTTGTAGAAAGG	KUL19	Tumor	KUL19-T	Epithelial cells	CMS2
KUL19-T_CCCTCCTAGTGCGATG	KUL19	Tumor	KUL19-T	Epithelial cells	CMS2
KUL19-T_CCGTACTGTCATTAGC	KUL19	Tumor	KUL19-T	Epithelial cells	CMS2
KUL19-T_CCGTACTTCAAACCGT	KUL19	Tumor	KUL19-T	Epithelial cells	CMS2
KUL19-T_CCGTGGATCCTCAACC	KUL19	Tumor	KUL19-T	Epithelial cells	CMS2
KUL19-T_CCGTTCACACATTAGC	KUL19	Tumor	KUL19-T	Epithelial cells	CMS2
KUL19-T_CCTAAAGAGTCCATAC	KUL19	Tumor	KUL19-T	Epithelial cells	CMS3
KUL19-T_CCTAAAGCATTCTTAC	KUL19	Tumor	KUL19-T	Epithelial cells	CMS2
KUL19-T_CCTAAAGTCAGGCAAG	KUL19	Tumor	KUL19-T	Epithelial cells	CMS3
KUL19-T_CCTACACCACACCGAC	KUL19	Tumor	KUL19-T	Epithelial cells	CMS2
KUL19-T_CCTACACTCAGCACAT	KUL19	Tumor	KUL19-T	Epithelial cells	CMS3
KUL19-T_CCTACACTCGGCTTGG	KUL19	Tumor	KUL19-T	Epithelial cells	CMS3
KUL19-T_CCTACCAGTTATCACG	KUL19	Tumor	KUL19-T	Epithelial cells	CMS2
KUL19-T_CCTACCATCATCTGCC	KUL19	Tumor	KUL19-T	Epithelial cells	CMS3
KUL19-T_CCTCAGTAGTTAACGA	KUL19	Tumor	KUL19-T	Epithelial cells	CMS3
KUL19-T_CCTCTGATCTAACCGA	KUL19	Tumor	KUL19-T	Epithelial cells	CMS2
KUL19-T_CCTTACGCACAGGCCT	KUL19	Tumor	KUL19-T	Epithelial cells	CMS2
KUL19-T_CCTTCCCAGAAACCGC	KUL19	Tumor	KUL19-T	Epithelial cells	CMS2
KUL19-T_CCTTCGAAGATGCCTT	KUL19	Tumor	KUL19-T	Epithelial cells	CMS2
KUL19-T_CCTTTCTGTAGAGTGC	KUL19	Tumor	KUL19-T	Epithelial cells	CMS2
KUL19-T_CCTTTCTTCGACAGCC	KUL19	Tumor	KUL19-T	Epithelial cells	CMS2
KUL19-T_CGAACATGTAAGTGTA	KUL19	Tumor	KUL19-T	Epithelial cells	CMS2
KUL19-T_CGAATGTCACAACGTT	KUL19	Tumor	KUL19-T	Epithelial cells	CMS2
KUL19-T_CGACCTTGTAGCCTCG	KUL19	Tumor	KUL19-T	Epithelial cells	CMS1
KUL19-T_CGACTTCAGGCCCTCA	KUL19	Tumor	KUL19-T	Epithelial cells	CMS2
KUL19-T_CGACTTCGTCTTCTCG	KUL19	Tumor	KUL19-T	Epithelial cells	CMS2
KUL19-T_CGAGAAGCAGGGCATA	KUL19	Tumor	KUL19-T	Epithelial cells	CMS2
KUL19-T_CGAGAAGTCCGTAGGC	KUL19	Tumor	KUL19-T	Epithelial cells	CMS2
KUL19-T_CGAGAAGTCTGCTTGC	KUL19	Tumor	KUL19-T	Epithelial cells	CMS2
KUL19-T_CGAGCACAGACATAAC	KUL19	Tumor	KUL19-T	Epithelial cells	CMS2
KUL19-T_CGAGCACCAGCGTTCG	KUL19	Tumor	KUL19-T	Epithelial cells	CMS2
KUL19-T_CGAGCCAAGAATTCCC	KUL19	Tumor	KUL19-T	Epithelial cells	CMS3
KUL19-T_CGAGCCACAATGTAAG	KUL19	Tumor	KUL19-T	Epithelial cells	CMS3
KUL19-T_CGATCGGAGGCACATG	KUL19	Tumor	KUL19-T	Epithelial cells	CMS2
KUL19-T_CGATCGGAGTATTGGA	KUL19	Tumor	KUL19-T	Epithelial cells	CMS2
KUL19-T_CGATTGAAGCGACGTA	KUL19	Tumor	KUL19-T	Epithelial cells	CMS1
KUL19-T_CGATTGAAGTCAAGGC	KUL19	Tumor	KUL19-T	Epithelial cells	CMS2
KUL19-T_CGATTGACAGTGACAG	KUL19	Tumor	KUL19-T	Epithelial cells	CMS2
KUL19-T_CGATTGAGTCGCCATG	KUL19	Tumor	KUL19-T	Epithelial cells	CMS2
KUL19-T_CGCCAAGTCATACGGT	KUL19	Tumor	KUL19-T	Epithelial cells	CMS2
KUL19-T_CGCGTTTAGAGCTATA	KUL19	Tumor	KUL19-T	Epithelial cells	CMS3
KUL19-T_CGCGTTTCACTGTTAG	KUL19	Tumor	KUL19-T	Epithelial cells	CMS3
KUL19-T_CGCGTTTTCACCGTAA	KUL19	Tumor	KUL19-T	Epithelial cells	CMS2
KUL19-T_CGCTATCCAAATTGCC	KUL19	Tumor	KUL19-T	Epithelial cells	CMS2
KUL19-T_CGCTTCATCGTGTAGT	KUL19	Tumor	KUL19-T	Epithelial cells	CMS2
KUL19-T_CGCTTCATCTCCAACC	KUL19	Tumor	KUL19-T	Epithelial cells	CMS2
KUL19-T_CGGACACCACAACTGT	KUL19	Tumor	KUL19-T	Epithelial cells	CMS2
KUL19-T_CGGACACGTCTAAACC	KUL19	Tumor	KUL19-T	Epithelial cells	CMS2
KUL19-T_CGGACACTCTGGCGAC	KUL19	Tumor	KUL19-T	Epithelial cells	CMS2
KUL19-T_CGGACGTCACTTACGA	KUL19	Tumor	KUL19-T	Epithelial cells	CMS2
KUL19-T_CGGACTGCAGCCTATA	KUL19	Tumor	KUL19-T	Epithelial cells	CMS2
KUL19-T_CGGACTGGTTGTTTGG	KUL19	Tumor	KUL19-T	Epithelial cells	CMS2
KUL19-T_CGGAGCTCACAGAGGT	KUL19	Tumor	KUL19-T	Epithelial cells	CMS2
KUL19-T_CGGAGTCCACGTCTCT	KUL19	Tumor	KUL19-T	Epithelial cells	CMS2
KUL19-T_CGGAGTCTCACTTCAT	KUL19	Tumor	KUL19-T	Epithelial cells	CMS2
KUL19-T_CGGGTCACAACACCCG	KUL19	Tumor	KUL19-T	Epithelial cells	CMS2
KUL19-T_CGTAGCGGTCAGTGGA	KUL19	Tumor	KUL19-T	Epithelial cells	CMS2
KUL19-T_CGTCAGGTCGGTTCGG	KUL19	Tumor	KUL19-T	Epithelial cells	CMS2
KUL19-T_CGTCCATGTAGAGGAA	KUL19	Tumor	KUL19-T	Epithelial cells	CMS2
KUL19-T_CGTCTACAGCGTAATA	KUL19	Tumor	KUL19-T	Epithelial cells	CMS2
KUL19-T_CGTGTAACAAGGACAC	KUL19	Tumor	KUL19-T	Epithelial cells	CMS2
KUL19-T_CGTGTAACACATGTGT	KUL19	Tumor	KUL19-T	Epithelial cells	CMS2
KUL19-T_CGTGTAACACCTATCC	KUL19	Tumor	KUL19-T	Epithelial cells	CMS2
KUL19-T_CGTTAGACACGAAACG	KUL19	Tumor	KUL19-T	Epithelial cells	CMS2
KUL19-T_CGTTCTGCAATGGAAT	KUL19	Tumor	KUL19-T	Epithelial cells	CMS3
KUL19-T_CGTTCTGCACGACTCG	KUL19	Tumor	KUL19-T	Epithelial cells	CMS3
KUL19-T_CGTTCTGTCTCCCTGA	KUL19	Tumor	KUL19-T	Epithelial cells	CMS2
KUL19-T_CGTTGGGAGCGTCTAT	KUL19	Tumor	KUL19-T	Epithelial cells	CMS2
KUL19-T_CGTTGGGCAAGTAGTA	KUL19	Tumor	KUL19-T	Epithelial cells	CMS2
KUL19-T_CGTTGGGTCACGACTA	KUL19	Tumor	KUL19-T	Epithelial cells	CMS1
KUL19-T_CGTTGGGTCTGCAAGT	KUL19	Tumor	KUL19-T	Epithelial cells	CMS2
KUL19-T_CTAACTTGTTTGACAC	KUL19	Tumor	KUL19-T	Epithelial cells	CMS2
KUL19-T_CTAAGACCATTGGTAC	KUL19	Tumor	KUL19-T	Epithelial cells	CMS3
KUL19-T_CTAATGGAGCCACCTG	KUL19	Tumor	KUL19-T	Epithelial cells	CMS2
KUL19-T_CTAATGGCACTGAAGG	KUL19	Tumor	KUL19-T	Epithelial cells	CMS2
KUL19-T_CTACATTAGAGGGCTT	KUL19	Tumor	KUL19-T	Epithelial cells	CMS2
KUL19-T_CTACATTCAGTAGAGC	KUL19	Tumor	KUL19-T	Epithelial cells	CMS2
KUL19-T_CTACGTCGTAGCGCTC	KUL19	Tumor	KUL19-T	Epithelial cells	CMS2
KUL19-T_CTAGAGTCACCTCGTT	KUL19	Tumor	KUL19-T	Epithelial cells	CMS2
KUL19-T_CTAGAGTGTAATCACC	KUL19	Tumor	KUL19-T	Epithelial cells	CMS2
KUL19-T_CTAGAGTTCTCGCATC	KUL19	Tumor	KUL19-T	Epithelial cells	CMS2
KUL19-T_CTAGCCTGTGATAAGT	KUL19	Tumor	KUL19-T	Epithelial cells	CMS4
KUL19-T_CTCACACGTTGTACAC	KUL19	Tumor	KUL19-T	Epithelial cells	CMS2
KUL19-T_CTCAGAACACAACGTT	KUL19	Tumor	KUL19-T	Epithelial cells	CMS3
KUL19-T_CTCATTAGTATAATGG	KUL19	Tumor	KUL19-T	Epithelial cells	CMS2
KUL19-T_CTCGAAACAACACGCC	KUL19	Tumor	KUL19-T	Epithelial cells	CMS3
KUL19-T_CTCGAGGCAAGGCTCC	KUL19	Tumor	KUL19-T	Epithelial cells	CMS2
KUL19-T_CTCGGAGCAGCAGTTT	KUL19	Tumor	KUL19-T	Epithelial cells	CMS2
KUL19-T_CTCGTACAGGAGTCTG	KUL19	Tumor	KUL19-T	Epithelial cells	CMS2
KUL19-T_CTCGTACAGTTTAGGA	KUL19	Tumor	KUL19-T	Epithelial cells	CMS2
KUL19-T_CTCTAATAGCGCCTCA	KUL19	Tumor	KUL19-T	Epithelial cells	CMS2
KUL19-T_CTCTAATTCGCAGGCT	KUL19	Tumor	KUL19-T	Epithelial cells	CMS2
KUL19-T_CTCTACGAGCTAAACA	KUL19	Tumor	KUL19-T	Epithelial cells	CMS2
KUL19-T_CTCTACGTCAAAGACA	KUL19	Tumor	KUL19-T	Epithelial cells	CMS2
KUL19-T_CTGAAACGTAAGTGGC	KUL19	Tumor	KUL19-T	Epithelial cells	CMS2
KUL19-T_CTGATAGGTCGAATCT	KUL19	Tumor	KUL19-T	Epithelial cells	CMS2
KUL19-T_CTGATCCAGGGTTCCC	KUL19	Tumor	KUL19-T	Epithelial cells	CMS3
KUL19-T_CTGATCCGTGAGGGAG	KUL19	Tumor	KUL19-T	Epithelial cells	CMS2
KUL19-T_CTGATCCTCGGAAACG	KUL19	Tumor	KUL19-T	Epithelial cells	CMS2
KUL19-T_CTGCCTATCAGATAAG	KUL19	Tumor	KUL19-T	Epithelial cells	CMS3
KUL19-T_CTGCCTATCCTCAACC	KUL19	Tumor	KUL19-T	Epithelial cells	CMS2
KUL19-T_CTGCCTATCGCGCCAA	KUL19	Tumor	KUL19-T	Epithelial cells	CMS2
KUL19-T_CTGCGGAGTACGCACC	KUL19	Tumor	KUL19-T	Epithelial cells	CMS3
KUL19-T_CTGCGGATCTTCAACT	KUL19	Tumor	KUL19-T	Epithelial cells	CMS2
KUL19-T_CTGTGCTGTCCTCTTG	KUL19	Tumor	KUL19-T	Epithelial cells	CMS2
KUL19-T_CTGTGCTGTTGCTCCT	KUL19	Tumor	KUL19-T	Epithelial cells	CMS2
KUL19-T_CTGTGCTTCAACACAC	KUL19	Tumor	KUL19-T	Epithelial cells	CMS2
KUL19-T_CTGTTTACAAGTAGTA	KUL19	Tumor	KUL19-T	Epithelial cells	CMS2
KUL19-T_CTTAACTAGTAGTGCG	KUL19	Tumor	KUL19-T	Epithelial cells	CMS2
KUL19-T_CTTAACTGTGGTAACG	KUL19	Tumor	KUL19-T	Epithelial cells	CMS2
KUL19-T_CTTCTCTCAAGCGTAG	KUL19	Tumor	KUL19-T	Epithelial cells	CMS2
KUL19-T_CTTGGCTAGGACCACA	KUL19	Tumor	KUL19-T	Epithelial cells	CMS2
KUL19-T_CTTGGCTGTTCCAACA	KUL19	Tumor	KUL19-T	Epithelial cells	CMS2
KUL19-T_CTTTGCGTCATAAAGG	KUL19	Tumor	KUL19-T	Epithelial cells	CMS2
KUL19-T_GAAACTCCAAGGTGTG	KUL19	Tumor	KUL19-T	Epithelial cells	CMS2
KUL19-T_GAAACTCGTTATGTGC	KUL19	Tumor	KUL19-T	Epithelial cells	CMS2
KUL19-T_GAAACTCTCTCTTATG	KUL19	Tumor	KUL19-T	Epithelial cells	CMS2
KUL19-T_GAAACTCTCTTGTTTG	KUL19	Tumor	KUL19-T	Epithelial cells	CMS2
KUL19-T_GAAATGAGTCCTCTTG	KUL19	Tumor	KUL19-T	Epithelial cells	CMS2
KUL19-T_GAACATCAGTTCGCGC	KUL19	Tumor	KUL19-T	Epithelial cells	CMS2
KUL19-T_GAACCTATCAAGCCTA	KUL19	Tumor	KUL19-T	Epithelial cells	CMS2
KUL19-T_GAACGGAGTCACAAGG	KUL19	Tumor	KUL19-T	Epithelial cells	CMS2
KUL19-T_GAAGCAGGTCAACATC	KUL19	Tumor	KUL19-T	Epithelial cells	CMS3
KUL19-T_GAATGAAGTACCGAGA	KUL19	Tumor	KUL19-T	Epithelial cells	CMS2
KUL19-T_GACACGCAGGGTTTCT	KUL19	Tumor	KUL19-T	Epithelial cells	CMS2
KUL19-T_GACAGAGCAAGTTCTG	KUL19	Tumor	KUL19-T	Epithelial cells	CMS2
KUL19-T_GACAGAGGTCGATTGT	KUL19	Tumor	KUL19-T	Epithelial cells	CMS3
KUL19-T_GACAGAGTCCAATGGT	KUL19	Tumor	KUL19-T	Epithelial cells	CMS2
KUL19-T_GACCAATCATCCGCGA	KUL19	Tumor	KUL19-T	Epithelial cells	CMS2
KUL19-T_GACCAATGTGTAACGG	KUL19	Tumor	KUL19-T	Epithelial cells	CMS2
KUL19-T_GACCAATTCAAACGGG	KUL19	Tumor	KUL19-T	Epithelial cells	CMS2
KUL19-T_GACGGCTTCACATAGC	KUL19	Tumor	KUL19-T	Epithelial cells	CMS2
KUL19-T_GACGGCTTCGGAGGTA	KUL19	Tumor	KUL19-T	Epithelial cells	CMS2
KUL19-T_GACGTGCTCCTAGGGC	KUL19	Tumor	KUL19-T	Epithelial cells	CMS2
KUL19-T_GACGTTACACGGCTAC	KUL19	Tumor	KUL19-T	Epithelial cells	CMS2
KUL19-T_GACGTTACATCCAACA	KUL19	Tumor	KUL19-T	Epithelial cells	CMS2
KUL19-T_GACTGCGCATATACGC	KUL19	Tumor	KUL19-T	Epithelial cells	CMS2
KUL19-T_GACTGCGTCAGAGACG	KUL19	Tumor	KUL19-T	Epithelial cells	CMS2
KUL19-T_GAGCAGAAGCGTTTAC	KUL19	Tumor	KUL19-T	Epithelial cells	CMS2
KUL19-T_GAGCAGAGTACAGACG	KUL19	Tumor	KUL19-T	Epithelial cells	CMS3
KUL19-T_GAGCAGAGTGTTGGGA	KUL19	Tumor	KUL19-T	Epithelial cells	CMS2
KUL19-T_GAGGTGACAGTACACT	KUL19	Tumor	KUL19-T	Epithelial cells	CMS2
KUL19-T_GAGTCCGGTTTGGCGC	KUL19	Tumor	KUL19-T	Epithelial cells	CMS2
KUL19-T_GATCAGTAGGCGATAC	KUL19	Tumor	KUL19-T	Epithelial cells	CMS2
KUL19-T_GATCAGTCACAGGCCT	KUL19	Tumor	KUL19-T	Epithelial cells	CMS2
KUL19-T_GATCGATAGGACCACA	KUL19	Tumor	KUL19-T	Epithelial cells	CMS3
KUL19-T_GATCGATCACTGAAGG	KUL19	Tumor	KUL19-T	Epithelial cells	CMS2
KUL19-T_GATCGATTCCAAAGTC	KUL19	Tumor	KUL19-T	Epithelial cells	CMS2
KUL19-T_GATCGTAAGGCGTACA	KUL19	Tumor	KUL19-T	Epithelial cells	CMS2
KUL19-T_GATCTAGTCTTAGCCC	KUL19	Tumor	KUL19-T	Epithelial cells	CMS2
KUL19-T_GATGAGGCATCACGAT	KUL19	Tumor	KUL19-T	Epithelial cells	CMS2
KUL19-T_GATGCTACATGCGCAC	KUL19	Tumor	KUL19-T	Epithelial cells	CMS3
KUL19-T_GATTCAGAGATGGGTC	KUL19	Tumor	KUL19-T	Epithelial cells	CMS2
KUL19-T_GATTCAGAGCGGATCA	KUL19	Tumor	KUL19-T	Epithelial cells	CMS2
KUL19-T_GATTCAGAGGTGCTAG	KUL19	Tumor	KUL19-T	Epithelial cells	CMS2
KUL19-T_GATTCAGGTAAGAGAG	KUL19	Tumor	KUL19-T	Epithelial cells	CMS2
KUL19-T_GCAATCAAGGCGCTCT	KUL19	Tumor	KUL19-T	Epithelial cells	CMS2
KUL19-T_GCACTCTTCATCGGAT	KUL19	Tumor	KUL19-T	Epithelial cells	CMS2
KUL19-T_GCATACACAAATCCGT	KUL19	Tumor	KUL19-T	Epithelial cells	CMS1
KUL19-T_GCATGATCATTAGCCA	KUL19	Tumor	KUL19-T	Epithelial cells	CMS2
KUL19-T_GCATGATTCGCGTTTC	KUL19	Tumor	KUL19-T	Epithelial cells	CMS2
KUL19-T_GCATGCGAGTGGGTTG	KUL19	Tumor	KUL19-T	Epithelial cells	CMS2
KUL19-T_GCATGCGCAGATGGCA	KUL19	Tumor	KUL19-T	Epithelial cells	CMS2
KUL19-T_GCATGTACAATAACGA	KUL19	Tumor	KUL19-T	Epithelial cells	CMS2
KUL19-T_GCATGTAGTAAACCTC	KUL19	Tumor	KUL19-T	Epithelial cells	CMS2
KUL19-T_GCGACCACACAGACTT	KUL19	Tumor	KUL19-T	Epithelial cells	CMS2
KUL19-T_GCGAGAAAGTTGTAGA	KUL19	Tumor	KUL19-T	Epithelial cells	CMS2
KUL19-T_GCGCAACAGCTGTTCA	KUL19	Tumor	KUL19-T	Epithelial cells	CMS2
KUL19-T_GCGCAACTCCGCGTTT	KUL19	Tumor	KUL19-T	Epithelial cells	CMS2
KUL19-T_GCGCAACTCGGCCGAT	KUL19	Tumor	KUL19-T	Epithelial cells	CMS2
KUL19-T_GCGCCAACACTTCTGC	KUL19	Tumor	KUL19-T	Epithelial cells	CMS2
KUL19-T_GCGCCAATCTGTCAAG	KUL19	Tumor	KUL19-T	Epithelial cells	CMS2
KUL19-T_GCGCGATGTCTCTTAT	KUL19	Tumor	KUL19-T	Epithelial cells	CMS2
KUL19-T_GCGCGATGTGTGAAAT	KUL19	Tumor	KUL19-T	Epithelial cells	CMS1
KUL19-T_GCGGGTTAGAATAGGG	KUL19	Tumor	KUL19-T	Epithelial cells	CMS2
KUL19-T_GCTCTGTAGGACTGGT	KUL19	Tumor	KUL19-T	Epithelial cells	CMS2
KUL19-T_GCTGCGAAGGCATGTG	KUL19	Tumor	KUL19-T	Epithelial cells	CMS2
KUL19-T_GCTGCGAAGGCCGAAT	KUL19	Tumor	KUL19-T	Epithelial cells	CMS2
KUL19-T_GCTGGGTTCAAGGCTT	KUL19	Tumor	KUL19-T	Epithelial cells	CMS2
KUL19-T_GCTTGAAGTGATGTGG	KUL19	Tumor	KUL19-T	Epithelial cells	CMS2
KUL19-T_GCTTGAAGTTTGGCGC	KUL19	Tumor	KUL19-T	Epithelial cells	CMS2
KUL19-T_GGAAAGCAGGATGTAT	KUL19	Tumor	KUL19-T	Epithelial cells	CMS2
KUL19-T_GGACAAGCATAACCTG	KUL19	Tumor	KUL19-T	Epithelial cells	CMS2
KUL19-T_GGACAGATCGCGTTTC	KUL19	Tumor	KUL19-T	Epithelial cells	CMS2
KUL19-T_GGACATTAGCGCTCCA	KUL19	Tumor	KUL19-T	Epithelial cells	CMS2
KUL19-T_GGACATTTCAATACCG	KUL19	Tumor	KUL19-T	Epithelial cells	CMS2
KUL19-T_GGACGTCTCCGCATCT	KUL19	Tumor	KUL19-T	Epithelial cells	CMS2
KUL19-T_GGAGCAACAACGATCT	KUL19	Tumor	KUL19-T	Epithelial cells	CMS2
KUL19-T_GGATGTTCAACACCTA	KUL19	Tumor	KUL19-T	Epithelial cells	CMS3
KUL19-T_GGATGTTCACTTGGAT	KUL19	Tumor	KUL19-T	Epithelial cells	CMS2
KUL19-T_GGCCGATCAAGACGTG	KUL19	Tumor	KUL19-T	Epithelial cells	CMS2
KUL19-T_GGCGTGTAGATATGCA	KUL19	Tumor	KUL19-T	Epithelial cells	CMS2
KUL19-T_GGCGTGTAGCGCCTTG	KUL19	Tumor	KUL19-T	Epithelial cells	CMS2
KUL19-T_GGCTGGTGTTAGTGGG	KUL19	Tumor	KUL19-T	Epithelial cells	CMS2
KUL19-T_GGCTGGTTCATAGCAC	KUL19	Tumor	KUL19-T	Epithelial cells	CMS3
KUL19-T_GGGAGATTCACTGGGC	KUL19	Tumor	KUL19-T	Epithelial cells	CMS3
KUL19-T_GGGATGAAGATAGGAG	KUL19	Tumor	KUL19-T	Epithelial cells	CMS2
KUL19-T_GGGATGAAGATGGCGT	KUL19	Tumor	KUL19-T	Epithelial cells	CMS2
KUL19-T_GGGATGACAAGTAATG	KUL19	Tumor	KUL19-T	Epithelial cells	CMS2
KUL19-T_GGGCACTCACCATGTA	KUL19	Tumor	KUL19-T	Epithelial cells	CMS2
KUL19-T_GGGCACTCATCCAACA	KUL19	Tumor	KUL19-T	Epithelial cells	CMS2
KUL19-T_GGGTCTGCATGCCTTC	KUL19	Tumor	KUL19-T	Epithelial cells	CMS2
KUL19-T_GGGTTGCAGTCAAGCG	KUL19	Tumor	KUL19-T	Epithelial cells	CMS2
KUL19-T_GGTATTGGTCGCGTGT	KUL19	Tumor	KUL19-T	Epithelial cells	CMS2
KUL19-T_GGTGAAGAGCCCTAAT	KUL19	Tumor	KUL19-T	Epithelial cells	CMS2
KUL19-T_GGTGCGTAGGGATACC	KUL19	Tumor	KUL19-T	Epithelial cells	CMS2
KUL19-T_GGTGCGTTCCTTGGTC	KUL19	Tumor	KUL19-T	Epithelial cells	CMS1
KUL19-T_GGTGTTACACGTCAGC	KUL19	Tumor	KUL19-T	Epithelial cells	CMS2
KUL19-T_GGTGTTATCAATCTCT	KUL19	Tumor	KUL19-T	Epithelial cells	CMS2
KUL19-T_GTAACGTAGTCGCCGT	KUL19	Tumor	KUL19-T	Epithelial cells	CMS2
KUL19-T_GTAACGTCAATAACGA	KUL19	Tumor	KUL19-T	Epithelial cells	CMS2
KUL19-T_GTAACTGAGAAACCGC	KUL19	Tumor	KUL19-T	Epithelial cells	CMS3
KUL19-T_GTACGTAAGGCATGGT	KUL19	Tumor	KUL19-T	Epithelial cells	CMS2
KUL19-T_GTACGTACAACAACCT	KUL19	Tumor	KUL19-T	Epithelial cells	CMS2
KUL19-T_GTACGTAGTGGCCCTA	KUL19	Tumor	KUL19-T	Epithelial cells	CMS2
KUL19-T_GTACGTATCGAATGCT	KUL19	Tumor	KUL19-T	Epithelial cells	CMS2
KUL19-T_GTACTCCTCAACACAC	KUL19	Tumor	KUL19-T	Epithelial cells	CMS2
KUL19-T_GTACTTTGTAAGGATT	KUL19	Tumor	KUL19-T	Epithelial cells	CMS2
KUL19-T_GTAGGCCAGTACGCGA	KUL19	Tumor	KUL19-T	Epithelial cells	CMS3
KUL19-T_GTAGGCCTCATAGCAC	KUL19	Tumor	KUL19-T	Epithelial cells	CMS2
KUL19-T_GTAGTCAAGCTCAACT	KUL19	Tumor	KUL19-T	Epithelial cells	CMS2
KUL19-T_GTATCTTGTATAGTAG	KUL19	Tumor	KUL19-T	Epithelial cells	CMS2
KUL19-T_GTATTCTCATTGAGCT	KUL19	Tumor	KUL19-T	Epithelial cells	CMS2
KUL19-T_GTCACGGCATGGGACA	KUL19	Tumor	KUL19-T	Epithelial cells	CMS2
KUL19-T_GTCATTTTCATATCGG	KUL19	Tumor	KUL19-T	Epithelial cells	CMS2
KUL19-T_GTCATTTTCATTGCCC	KUL19	Tumor	KUL19-T	Epithelial cells	CMS3
KUL19-T_GTCCTCAAGACTAGAT	KUL19	Tumor	KUL19-T	Epithelial cells	CMS3
KUL19-T_GTCCTCAAGCGAGAAA	KUL19	Tumor	KUL19-T	Epithelial cells	CMS1
KUL19-T_GTCGGGTCAGATGAGC	KUL19	Tumor	KUL19-T	Epithelial cells	CMS2
KUL19-T_GTCGGGTCAGCTTCGG	KUL19	Tumor	KUL19-T	Epithelial cells	CMS2
KUL19-T_GTCGTAAAGAATGTTG	KUL19	Tumor	KUL19-T	Epithelial cells	CMS2
KUL19-T_GTCTCGTAGTTGAGAT	KUL19	Tumor	KUL19-T	Epithelial cells	CMS2
KUL19-T_GTCTCGTTCAGCTCGG	KUL19	Tumor	KUL19-T	Epithelial cells	CMS2
KUL19-T_GTGAAGGGTAGCTCCG	KUL19	Tumor	KUL19-T	Epithelial cells	CMS2
KUL19-T_GTGAAGGGTGTCCTCT	KUL19	Tumor	KUL19-T	Epithelial cells	CMS2
KUL19-T_GTGCAGCAGAGTTGGC	KUL19	Tumor	KUL19-T	Epithelial cells	CMS2
KUL19-T_GTGCAGCGTTCTGTTT	KUL19	Tumor	KUL19-T	Epithelial cells	CMS2
KUL19-T_GTGCGGTGTCGCATCG	KUL19	Tumor	KUL19-T	Epithelial cells	CMS2
KUL19-T_GTGCGGTGTGTGCCTG	KUL19	Tumor	KUL19-T	Epithelial cells	CMS2
KUL19-T_GTGCTTCGTCCGAGTC	KUL19	Tumor	KUL19-T	Epithelial cells	CMS2
KUL19-T_GTGGGTCCATTATCTC	KUL19	Tumor	KUL19-T	Epithelial cells	CMS2
KUL19-T_GTGTGCGCAAGTTAAG	KUL19	Tumor	KUL19-T	Epithelial cells	CMS3
KUL19-T_GTTAAGCAGCTGTTCA	KUL19	Tumor	KUL19-T	Epithelial cells	CMS2
KUL19-T_GTTAAGCCAGGTTTCA	KUL19	Tumor	KUL19-T	Epithelial cells	CMS2
KUL19-T_GTTAAGCCAGTCGATT	KUL19	Tumor	KUL19-T	Epithelial cells	CMS2
KUL19-T_GTTAAGCTCCTCTAGC	KUL19	Tumor	KUL19-T	Epithelial cells	CMS2
KUL19-T_GTTAAGCTCTCGATGA	KUL19	Tumor	KUL19-T	Epithelial cells	CMS2
KUL19-T_GTTACAGTCCTCTAGC	KUL19	Tumor	KUL19-T	Epithelial cells	CMS2
KUL19-T_GTTCATTCACGTCAGC	KUL19	Tumor	KUL19-T	Epithelial cells	CMS2
KUL19-T_GTTCGGGAGCTATGCT	KUL19	Tumor	KUL19-T	Epithelial cells	CMS2
KUL19-T_GTTCGGGAGTCTCAAC	KUL19	Tumor	KUL19-T	Epithelial cells	CMS2
KUL19-T_GTTCTCGAGTAGCCGA	KUL19	Tumor	KUL19-T	Epithelial cells	CMS2
KUL19-T_GTTCTCGGTATATGAG	KUL19	Tumor	KUL19-T	Epithelial cells	CMS3
KUL19-T_TAAACCGGTGCTAGCC	KUL19	Tumor	KUL19-T	Epithelial cells	CMS2
KUL19-T_TAAGCGTTCGCCCTTA	KUL19	Tumor	KUL19-T	Epithelial cells	CMS2
KUL19-T_TACACGAGTTGGTGGA	KUL19	Tumor	KUL19-T	Epithelial cells	CMS2
KUL19-T_TACAGTGAGCATGGCA	KUL19	Tumor	KUL19-T	Epithelial cells	CMS2
KUL19-T_TACCTTAAGCTCCTTC	KUL19	Tumor	KUL19-T	Epithelial cells	CMS1
KUL19-T_TACGGATTCGCGCCAA	KUL19	Tumor	KUL19-T	Epithelial cells	CMS2
KUL19-T_TACGGGCAGTACTTGC	KUL19	Tumor	KUL19-T	Epithelial cells	CMS2
KUL19-T_TACGGTAAGCCGGTAA	KUL19	Tumor	KUL19-T	Epithelial cells	CMS3
KUL19-T_TACTTACAGTACTTGC	KUL19	Tumor	KUL19-T	Epithelial cells	CMS2
KUL19-T_TACTTACCAAGCGATG	KUL19	Tumor	KUL19-T	Epithelial cells	CMS2
KUL19-T_TACTTGTTCTTGCAAG	KUL19	Tumor	KUL19-T	Epithelial cells	CMS2
KUL19-T_TAGACCACACCAACCG	KUL19	Tumor	KUL19-T	Epithelial cells	CMS2
KUL19-T_TAGACCATCCGTACAA	KUL19	Tumor	KUL19-T	Epithelial cells	CMS2
KUL19-T_TAGAGCTGTGCTTCTC	KUL19	Tumor	KUL19-T	Epithelial cells	CMS2
KUL19-T_TAGCCGGAGAGCTATA	KUL19	Tumor	KUL19-T	Epithelial cells	CMS2
KUL19-T_TAGCCGGTCTACTATC	KUL19	Tumor	KUL19-T	Epithelial cells	CMS2
KUL19-T_TAGGCATAGGTAGCCA	KUL19	Tumor	KUL19-T	Epithelial cells	CMS3
KUL19-T_TAGTGGTAGATAGTCA	KUL19	Tumor	KUL19-T	Epithelial cells	CMS2
KUL19-T_TAGTGGTGTTGCGTTA	KUL19	Tumor	KUL19-T	Epithelial cells	CMS2
KUL19-T_TATGCCCGTCCGTCAG	KUL19	Tumor	KUL19-T	Epithelial cells	CMS3
KUL19-T_TATGCCCGTGACAAAT	KUL19	Tumor	KUL19-T	Epithelial cells	CMS2
KUL19-T_TCACGAAGTATGGTTC	KUL19	Tumor	KUL19-T	Epithelial cells	CMS2
KUL19-T_TCACGAATCGCGTAGC	KUL19	Tumor	KUL19-T	Epithelial cells	CMS2
KUL19-T_TCAGATGTCCGTACAA	KUL19	Tumor	KUL19-T	Epithelial cells	CMS2
KUL19-T_TCAGGATAGGTAGCCA	KUL19	Tumor	KUL19-T	Epithelial cells	CMS2
KUL19-T_TCAGGATGTCCGACGT	KUL19	Tumor	KUL19-T	Epithelial cells	CMS2
KUL19-T_TCAGGTAGTGTGTGCC	KUL19	Tumor	KUL19-T	Epithelial cells	CMS3
KUL19-T_TCATTACAGGCTCAGA	KUL19	Tumor	KUL19-T	Epithelial cells	CMS2
KUL19-T_TCATTACCATGAACCT	KUL19	Tumor	KUL19-T	Epithelial cells	CMS2
KUL19-T_TCATTTGGTAGCTCCG	KUL19	Tumor	KUL19-T	Epithelial cells	CMS2
KUL19-T_TCATTTGTCTAGAGTC	KUL19	Tumor	KUL19-T	Epithelial cells	CMS2
KUL19-T_TCCCGATTCATCTGTT	KUL19	Tumor	KUL19-T	Epithelial cells	CMS2
KUL19-T_TCGAGGCAGTTATCGC	KUL19	Tumor	KUL19-T	Epithelial cells	CMS2
KUL19-T_TCGCGAGGTACTTCTT	KUL19	Tumor	KUL19-T	Epithelial cells	CMS2
KUL19-T_TCGCGTTAGTTATCGC	KUL19	Tumor	KUL19-T	Epithelial cells	CMS2
KUL19-T_TCGCGTTCATATGAGA	KUL19	Tumor	KUL19-T	Epithelial cells	CMS2
KUL19-T_TCGGGACAGATCTGAA	KUL19	Tumor	KUL19-T	Epithelial cells	CMS1
KUL19-T_TCGGGACCATGCCACG	KUL19	Tumor	KUL19-T	Epithelial cells	CMS2
KUL19-T_TCGGGACTCCTGCCAT	KUL19	Tumor	KUL19-T	Epithelial cells	CMS2
KUL19-T_TCGTACCCAAGCCGCT	KUL19	Tumor	KUL19-T	Epithelial cells	CMS3
KUL19-T_TCGTAGAGTTCGGGCT	KUL19	Tumor	KUL19-T	Epithelial cells	CMS2
KUL19-T_TCTATTGTCAACACTG	KUL19	Tumor	KUL19-T	Epithelial cells	CMS2
KUL19-T_TCTCTAAGTATCTGCA	KUL19	Tumor	KUL19-T	Epithelial cells	CMS2
KUL19-T_TCTCTAAGTCCGAAGA	KUL19	Tumor	KUL19-T	Epithelial cells	CMS2
KUL19-T_TCTCTAAGTTGGACCC	KUL19	Tumor	KUL19-T	Epithelial cells	CMS2
KUL19-T_TCTGGAATCAGCTCTC	KUL19	Tumor	KUL19-T	Epithelial cells	CMS2
KUL19-T_TCTTTCCCAGATTGCT	KUL19	Tumor	KUL19-T	Epithelial cells	CMS2
KUL19-T_TCTTTCCCATGAGCGA	KUL19	Tumor	KUL19-T	Epithelial cells	CMS2
KUL19-T_TCTTTCCTCACTTATC	KUL19	Tumor	KUL19-T	Epithelial cells	CMS4
KUL19-T_TGACAACCACTATCTT	KUL19	Tumor	KUL19-T	Epithelial cells	CMS2
KUL19-T_TGACGGCTCTTGCAAG	KUL19	Tumor	KUL19-T	Epithelial cells	CMS3
KUL19-T_TGACTAGAGCCACGTC	KUL19	Tumor	KUL19-T	Epithelial cells	CMS2
KUL19-T_TGACTAGCAGCTGTTA	KUL19	Tumor	KUL19-T	Epithelial cells	CMS2
KUL19-T_TGACTAGGTTGACGTT	KUL19	Tumor	KUL19-T	Epithelial cells	CMS2
KUL19-T_TGACTAGTCCGTAGGC	KUL19	Tumor	KUL19-T	Epithelial cells	CMS4
KUL19-T_TGACTTTCAAGGTGTG	KUL19	Tumor	KUL19-T	Epithelial cells	CMS2
KUL19-T_TGACTTTCACAACGCC	KUL19	Tumor	KUL19-T	Epithelial cells	CMS2
KUL19-T_TGACTTTGTGTCCTCT	KUL19	Tumor	KUL19-T	Epithelial cells	CMS2
KUL19-T_TGAGAGGTCTTGCAAG	KUL19	Tumor	KUL19-T	Epithelial cells	CMS2
KUL19-T_TGAGCATGTCTAGGTT	KUL19	Tumor	KUL19-T	Epithelial cells	CMS2
KUL19-T_TGAGCATTCGTCCGTT	KUL19	Tumor	KUL19-T	Epithelial cells	CMS2
KUL19-T_TGAGCCGTCAGTCAGT	KUL19	Tumor	KUL19-T	Epithelial cells	CMS2
KUL19-T_TGAGGGAAGGTGTTAA	KUL19	Tumor	KUL19-T	Epithelial cells	CMS2
KUL19-T_TGAGGGAGTCTTGATG	KUL19	Tumor	KUL19-T	Epithelial cells	CMS3
KUL19-T_TGATTTCTCCTTTACA	KUL19	Tumor	KUL19-T	Epithelial cells	CMS2
KUL19-T_TGCACCTCAGTAACGG	KUL19	Tumor	KUL19-T	Epithelial cells	CMS2
KUL19-T_TGCACCTGTACGAAAT	KUL19	Tumor	KUL19-T	Epithelial cells	CMS2
KUL19-T_TGCACCTTCGTTTATC	KUL19	Tumor	KUL19-T	Epithelial cells	CMS2
KUL19-T_TGCACCTTCTTGCAAG	KUL19	Tumor	KUL19-T	Epithelial cells	CMS4
KUL19-T_TGCCCATGTCTTGATG	KUL19	Tumor	KUL19-T	Epithelial cells	CMS2
KUL19-T_TGCCCTAAGGAGTAGA	KUL19	Tumor	KUL19-T	Epithelial cells	CMS2
KUL19-T_TGCCCTAGTCGTGGCT	KUL19	Tumor	KUL19-T	Epithelial cells	CMS2
KUL19-T_TGCGGGTCATCACCCT	KUL19	Tumor	KUL19-T	Epithelial cells	CMS2
KUL19-T_TGCGGGTTCAACACTG	KUL19	Tumor	KUL19-T	Epithelial cells	CMS2
KUL19-T_TGCTGCTCAATCACAC	KUL19	Tumor	KUL19-T	Epithelial cells	CMS2
KUL19-T_TGCTGCTCATTAGCCA	KUL19	Tumor	KUL19-T	Epithelial cells	CMS3
KUL19-T_TGGCGCATCCTCGCAT	KUL19	Tumor	KUL19-T	Epithelial cells	CMS2
KUL19-T_TGGCTGGTCAACACGT	KUL19	Tumor	KUL19-T	Epithelial cells	CMS2
KUL19-T_TGGCTGGTCTGACCTC	KUL19	Tumor	KUL19-T	Epithelial cells	CMS3
KUL19-T_TGGGCGTCATTGTGCA	KUL19	Tumor	KUL19-T	Epithelial cells	CMS2
KUL19-T_TGGTTAGTCACGCGGT	KUL19	Tumor	KUL19-T	Epithelial cells	CMS2
KUL19-T_TGGTTAGTCGTACGGC	KUL19	Tumor	KUL19-T	Epithelial cells	CMS2
KUL19-T_TGGTTCCCACCGATAT	KUL19	Tumor	KUL19-T	Epithelial cells	CMS3
KUL19-T_TGTATTCAGGACAGCT	KUL19	Tumor	KUL19-T	Epithelial cells	CMS2
KUL19-T_TGTGGTATCAAGGTAA	KUL19	Tumor	KUL19-T	Epithelial cells	CMS2
KUL19-T_TGTGTTTAGCCATCGC	KUL19	Tumor	KUL19-T	Epithelial cells	CMS3
KUL19-T_TGTGTTTAGGATATAC	KUL19	Tumor	KUL19-T	Epithelial cells	CMS2
KUL19-T_TGTGTTTTCTTTACGT	KUL19	Tumor	KUL19-T	Epithelial cells	CMS2
KUL19-T_TGTTCCGTCTGGCGAC	KUL19	Tumor	KUL19-T	Epithelial cells	CMS2
KUL19-T_TTAACTCCACACAGAG	KUL19	Tumor	KUL19-T	Epithelial cells	CMS2
KUL19-T_TTAACTCCATTCTCAT	KUL19	Tumor	KUL19-T	Epithelial cells	CMS2
KUL19-T_TTAACTCGTCGTTGTA	KUL19	Tumor	KUL19-T	Epithelial cells	CMS2
KUL19-T_TTAGGACAGATCTGCT	KUL19	Tumor	KUL19-T	Epithelial cells	CMS2
KUL19-T_TTAGGACCAAGTAATG	KUL19	Tumor	KUL19-T	Epithelial cells	CMS2
KUL19-T_TTAGGACCACGAGGTA	KUL19	Tumor	KUL19-T	Epithelial cells	CMS2
KUL19-T_TTCCCAGAGTGTCTCA	KUL19	Tumor	KUL19-T	Epithelial cells	CMS2
KUL19-T_TTCGAAGCACGCCAGT	KUL19	Tumor	KUL19-T	Epithelial cells	CMS2
KUL19-T_TTCTACATCGTCTGAA	KUL19	Tumor	KUL19-T	Epithelial cells	CMS2
KUL19-T_TTCTACATCTGGCGAC	KUL19	Tumor	KUL19-T	Epithelial cells	CMS2
KUL19-T_TTCTACATCTTTACGT	KUL19	Tumor	KUL19-T	Epithelial cells	CMS2
KUL19-T_TTCTCAAAGAATTCCC	KUL19	Tumor	KUL19-T	Epithelial cells	CMS2
KUL19-T_TTCTCCTGTACTTGAC	KUL19	Tumor	KUL19-T	Epithelial cells	CMS2
KUL19-T_TTCTTAGCAGGGATTG	KUL19	Tumor	KUL19-T	Epithelial cells	CMS2
KUL19-T_TTCTTAGCATCGGAAG	KUL19	Tumor	KUL19-T	Epithelial cells	CMS2
KUL19-T_TTCTTAGGTCCTGCTT	KUL19	Tumor	KUL19-T	Epithelial cells	CMS2
KUL19-T_TTGCCGTCATTATCTC	KUL19	Tumor	KUL19-T	Epithelial cells	CMS2
KUL19-T_TTGCCGTGTCCGTCAG	KUL19	Tumor	KUL19-T	Epithelial cells	CMS2
KUL19-T_TTGGCAATCCGCATCT	KUL19	Tumor	KUL19-T	Epithelial cells	CMS2
KUL19-T_TTTATGCCATCACCCT	KUL19	Tumor	KUL19-T	Epithelial cells	CMS2
KUL19-T_TTTATGCGTTCAACCA	KUL19	Tumor	KUL19-T	Epithelial cells	CMS2
KUL19-T_TTTCCTCCACAGATTC	KUL19	Tumor	KUL19-T	Epithelial cells	CMS2
KUL19-T_TTTGTCACACGGCTAC	KUL19	Tumor	KUL19-T	Epithelial cells	CMS2
KUL19-T_TTTGTCATCGGCTACG	KUL19	Tumor	KUL19-T	Epithelial cells	CMS2
KUL21-T_AAACGGGGTCTTCAAG	KUL21	Tumor	KUL21-T	Epithelial cells	CMS1
KUL21-T_AAAGATGCATCAGTCA	KUL21	Tumor	KUL21-T	Epithelial cells	CMS1
KUL21-T_AAAGATGTCTCTGCTG	KUL21	Tumor	KUL21-T	Epithelial cells	CMS3
KUL21-T_AAAGCAAAGCCGTCGT	KUL21	Tumor	KUL21-T	Epithelial cells	CMS1
KUL21-T_AAAGCAAAGGATATAC	KUL21	Tumor	KUL21-T	Epithelial cells	CMS1
KUL21-T_AAAGCAAAGTGTCCAT	KUL21	Tumor	KUL21-T	Epithelial cells	CMS3
KUL21-T_AAAGCAACAGACGCTC	KUL21	Tumor	KUL21-T	Epithelial cells	CMS1
KUL21-T_AAAGCAACATTCTTAC	KUL21	Tumor	KUL21-T	Epithelial cells	CMS1
KUL21-T_AAAGTAGGTAAGTGGC	KUL21	Tumor	KUL21-T	Epithelial cells	CMS1
KUL21-T_AAAGTAGGTGATGTCT	KUL21	Tumor	KUL21-T	Epithelial cells	CMS3
KUL21-T_AACACGTAGGAATCGC	KUL21	Tumor	KUL21-T	Epithelial cells	CMS1
KUL21-T_AACCATGCATGACGGA	KUL21	Tumor	KUL21-T	Epithelial cells	CMS1
KUL21-T_AACCGCGAGTTCGCGC	KUL21	Tumor	KUL21-T	Epithelial cells	CMS3
KUL21-T_AACCGCGCACATGTGT	KUL21	Tumor	KUL21-T	Epithelial cells	CMS1
KUL21-T_AACCGCGCAGATTGCT	KUL21	Tumor	KUL21-T	Epithelial cells	CMS1
KUL21-T_AACGTTGCAATGACCT	KUL21	Tumor	KUL21-T	Epithelial cells	CMS3
KUL21-T_AACGTTGGTCTCTCTG	KUL21	Tumor	KUL21-T	Epithelial cells	CMS3
KUL21-T_AACGTTGTCGCTTGTC	KUL21	Tumor	KUL21-T	Epithelial cells	CMS3
KUL21-T_AACGTTGTCGTACGGC	KUL21	Tumor	KUL21-T	Epithelial cells	CMS1
KUL21-T_AACTCAGTCAGTCAGT	KUL21	Tumor	KUL21-T	Epithelial cells	CMS3
KUL21-T_AACTCCCCAAGTTAAG	KUL21	Tumor	KUL21-T	Epithelial cells	CMS1
KUL21-T_AACTCTTGTAAACACA	KUL21	Tumor	KUL21-T	Epithelial cells	CMS3
KUL21-T_AACTCTTGTGTGACGA	KUL21	Tumor	KUL21-T	Epithelial cells	CMS1
KUL21-T_AACTCTTTCTGGCGTG	KUL21	Tumor	KUL21-T	Epithelial cells	CMS4
KUL21-T_AACTGGTCAGACAAAT	KUL21	Tumor	KUL21-T	Epithelial cells	CMS1
KUL21-T_AACTGGTGTAATCGTC	KUL21	Tumor	KUL21-T	Epithelial cells	CMS1
KUL21-T_AACTTTCCAACAACCT	KUL21	Tumor	KUL21-T	Epithelial cells	CMS1
KUL21-T_AACTTTCGTCTTCGTC	KUL21	Tumor	KUL21-T	Epithelial cells	CMS3
KUL21-T_AAGACCTCATGCCCGA	KUL21	Tumor	KUL21-T	Epithelial cells	CMS3
KUL21-T_AAGACCTGTATATCCG	KUL21	Tumor	KUL21-T	Epithelial cells	CMS1
KUL21-T_AAGGAGCAGTGGAGTC	KUL21	Tumor	KUL21-T	Epithelial cells	CMS1
KUL21-T_AAGGCAGCACCTTGTC	KUL21	Tumor	KUL21-T	Epithelial cells	CMS1
KUL21-T_AAGGCAGCAGACGCAA	KUL21	Tumor	KUL21-T	Epithelial cells	CMS1
KUL21-T_AAGTCTGCAGATCTGT	KUL21	Tumor	KUL21-T	Epithelial cells	CMS1
KUL21-T_AATCCAGGTTATTCTC	KUL21	Tumor	KUL21-T	Epithelial cells	CMS3
KUL21-T_AATCCAGGTTTGACTG	KUL21	Tumor	KUL21-T	Epithelial cells	CMS1
KUL21-T_AATCGGTGTATAATGG	KUL21	Tumor	KUL21-T	Epithelial cells	CMS3
KUL21-T_AATCGGTGTTAAAGTG	KUL21	Tumor	KUL21-T	Epithelial cells	CMS3
KUL21-T_ACACCAAAGCAGCCTC	KUL21	Tumor	KUL21-T	Epithelial cells	CMS1
KUL21-T_ACACCCTAGTAGCCGA	KUL21	Tumor	KUL21-T	Epithelial cells	CMS3
KUL21-T_ACACCCTCAATGGATA	KUL21	Tumor	KUL21-T	Epithelial cells	CMS1
KUL21-T_ACACCGGAGAGTACAT	KUL21	Tumor	KUL21-T	Epithelial cells	CMS3
KUL21-T_ACACTGAAGGCAATTA	KUL21	Tumor	KUL21-T	Epithelial cells	CMS1
KUL21-T_ACACTGATCTGGTTCC	KUL21	Tumor	KUL21-T	Epithelial cells	CMS4
KUL21-T_ACAGCCGCAGCATGAG	KUL21	Tumor	KUL21-T	Epithelial cells	CMS3
KUL21-T_ACAGCCGTCCACGAAT	KUL21	Tumor	KUL21-T	Epithelial cells	CMS3
KUL21-T_ACAGCCGTCTTTAGGG	KUL21	Tumor	KUL21-T	Epithelial cells	CMS3
KUL21-T_ACAGCTAAGGCATTGG	KUL21	Tumor	KUL21-T	Epithelial cells	CMS3
KUL21-T_ACATCAGTCCTAGAAC	KUL21	Tumor	KUL21-T	Epithelial cells	CMS3
KUL21-T_ACATGGTGTTTGCATG	KUL21	Tumor	KUL21-T	Epithelial cells	CMS3
KUL21-T_ACCAGTAAGAGACTTA	KUL21	Tumor	KUL21-T	Epithelial cells	CMS3
KUL21-T_ACCAGTAAGTTGTAGA	KUL21	Tumor	KUL21-T	Epithelial cells	CMS3
KUL21-T_ACCAGTAGTAGAGTGC	KUL21	Tumor	KUL21-T	Epithelial cells	CMS1
KUL21-T_ACCAGTATCCAGAAGG	KUL21	Tumor	KUL21-T	Epithelial cells	CMS1
KUL21-T_ACCCACTAGGTAGCTG	KUL21	Tumor	KUL21-T	Epithelial cells	CMS1
KUL21-T_ACCGTAAGTAAGTTCC	KUL21	Tumor	KUL21-T	Epithelial cells	CMS1
KUL21-T_ACCTTTACAAGTCTAC	KUL21	Tumor	KUL21-T	Epithelial cells	CMS1
KUL21-T_ACCTTTATCAACGGGA	KUL21	Tumor	KUL21-T	Epithelial cells	CMS1
KUL21-T_ACCTTTATCGACAGCC	KUL21	Tumor	KUL21-T	Epithelial cells	CMS1
KUL21-T_ACCTTTATCGTGTAGT	KUL21	Tumor	KUL21-T	Epithelial cells	CMS3
KUL21-T_ACGAGCCCAGCTGCTG	KUL21	Tumor	KUL21-T	Epithelial cells	CMS1
KUL21-T_ACGAGCCTCAGAGGTG	KUL21	Tumor	KUL21-T	Epithelial cells	CMS1
KUL21-T_ACGAGGAAGAGCTATA	KUL21	Tumor	KUL21-T	Epithelial cells	CMS3
KUL21-T_ACGAGGATCATCTGTT	KUL21	Tumor	KUL21-T	Epithelial cells	CMS1
KUL21-T_ACGAGGATCCCGACTT	KUL21	Tumor	KUL21-T	Epithelial cells	CMS1
KUL21-T_ACGATACAGAGGGCTT	KUL21	Tumor	KUL21-T	Epithelial cells	CMS3
KUL21-T_ACGATACGTGTTAAGA	KUL21	Tumor	KUL21-T	Epithelial cells	CMS1
KUL21-T_ACGCAGCCACATCCAA	KUL21	Tumor	KUL21-T	Epithelial cells	CMS1
KUL21-T_ACGCAGCGTCAAAGAT	KUL21	Tumor	KUL21-T	Epithelial cells	CMS1
KUL21-T_ACGCAGCGTGGTACAG	KUL21	Tumor	KUL21-T	Epithelial cells	CMS1
KUL21-T_ACGCAGCTCAATACCG	KUL21	Tumor	KUL21-T	Epithelial cells	CMS3
KUL21-T_ACGCCGAAGCAATCTC	KUL21	Tumor	KUL21-T	Epithelial cells	CMS3
KUL21-T_ACGCCGACAAATCCGT	KUL21	Tumor	KUL21-T	Epithelial cells	CMS3
KUL21-T_ACGCCGACAATCTACG	KUL21	Tumor	KUL21-T	Epithelial cells	CMS3
KUL21-T_ACGCCGACACAGGCCT	KUL21	Tumor	KUL21-T	Epithelial cells	CMS3
KUL21-T_ACGGGCTAGAGGGCTT	KUL21	Tumor	KUL21-T	Epithelial cells	CMS1
KUL21-T_ACGGGCTGTTTAGCTG	KUL21	Tumor	KUL21-T	Epithelial cells	CMS3
KUL21-T_ACGGGTCCATTGCGGC	KUL21	Tumor	KUL21-T	Epithelial cells	CMS1
KUL21-T_ACGTCAAAGAACTGTA	KUL21	Tumor	KUL21-T	Epithelial cells	CMS3
KUL21-T_ACTGAACAGACCCACC	KUL21	Tumor	KUL21-T	Epithelial cells	CMS1
KUL21-T_ACTGAACGTGTTTGGT	KUL21	Tumor	KUL21-T	Epithelial cells	CMS3
KUL21-T_ACTGAGTAGCGATGAC	KUL21	Tumor	KUL21-T	Epithelial cells	CMS1
KUL21-T_ACTGAGTCAGCGTAAG	KUL21	Tumor	KUL21-T	Epithelial cells	CMS1
KUL21-T_ACTGATGGTCATCCCT	KUL21	Tumor	KUL21-T	Epithelial cells	CMS3
KUL21-T_ACTGCTCCAAGACGTG	KUL21	Tumor	KUL21-T	Epithelial cells	CMS1
KUL21-T_ACTGTCCAGACTGGGT	KUL21	Tumor	KUL21-T	Epithelial cells	CMS1
KUL21-T_ACTGTCCCATGCAATC	KUL21	Tumor	KUL21-T	Epithelial cells	CMS1
KUL21-T_ACTGTCCTCACTTACT	KUL21	Tumor	KUL21-T	Epithelial cells	CMS3
KUL21-T_ACTGTCCTCTCTTATG	KUL21	Tumor	KUL21-T	Epithelial cells	CMS1
KUL21-T_ACTTACTAGTGCGTGA	KUL21	Tumor	KUL21-T	Epithelial cells	CMS1
KUL21-T_ACTTACTCAATGGAGC	KUL21	Tumor	KUL21-T	Epithelial cells	CMS1
KUL21-T_ACTTGTTGTCGGATCC	KUL21	Tumor	KUL21-T	Epithelial cells	CMS1
KUL21-T_ACTTGTTTCTTTAGTC	KUL21	Tumor	KUL21-T	Epithelial cells	CMS3
KUL21-T_ACTTTCATCACAACGT	KUL21	Tumor	KUL21-T	Epithelial cells	CMS3
KUL21-T_ACTTTCATCACTCTTA	KUL21	Tumor	KUL21-T	Epithelial cells	CMS1
KUL21-T_AGACGTTAGATGTGTA	KUL21	Tumor	KUL21-T	Epithelial cells	CMS3
KUL21-T_AGACGTTCAGTGGGAT	KUL21	Tumor	KUL21-T	Epithelial cells	CMS3
KUL21-T_AGACGTTTCTCGTATT	KUL21	Tumor	KUL21-T	Epithelial cells	CMS1
KUL21-T_AGAGCGAGTTATGTGC	KUL21	Tumor	KUL21-T	Epithelial cells	CMS1
KUL21-T_AGAGCTTCAGCTATTG	KUL21	Tumor	KUL21-T	Epithelial cells	CMS1
KUL21-T_AGAGCTTCATGGTTGT	KUL21	Tumor	KUL21-T	Epithelial cells	CMS3
KUL21-T_AGAGCTTTCCGTTGCT	KUL21	Tumor	KUL21-T	Epithelial cells	CMS1
KUL21-T_AGAGTGGAGCGATATA	KUL21	Tumor	KUL21-T	Epithelial cells	CMS1
KUL21-T_AGATCTGAGAAACGAG	KUL21	Tumor	KUL21-T	Epithelial cells	CMS1
KUL21-T_AGATCTGAGGCCCGTT	KUL21	Tumor	KUL21-T	Epithelial cells	CMS3
KUL21-T_AGATCTGTCATGTAGC	KUL21	Tumor	KUL21-T	Epithelial cells	CMS3
KUL21-T_AGATTGCGTGTTAAGA	KUL21	Tumor	KUL21-T	Epithelial cells	CMS3
KUL21-T_AGCAGCCAGTCTCCTC	KUL21	Tumor	KUL21-T	Epithelial cells	CMS3
KUL21-T_AGCATACGTGGGTCAA	KUL21	Tumor	KUL21-T	Epithelial cells	CMS3
KUL21-T_AGCCTAAAGTAGATGT	KUL21	Tumor	KUL21-T	Epithelial cells	CMS1
KUL21-T_AGCCTAATCCTTGACC	KUL21	Tumor	KUL21-T	Epithelial cells	CMS1
KUL21-T_AGCGGTCCAGTCACTA	KUL21	Tumor	KUL21-T	Epithelial cells	CMS1
KUL21-T_AGCGGTCCATCCAACA	KUL21	Tumor	KUL21-T	Epithelial cells	CMS1
KUL21-T_AGCGGTCTCTGCGACG	KUL21	Tumor	KUL21-T	Epithelial cells	CMS4
KUL21-T_AGCGTATCATGCGCAC	KUL21	Tumor	KUL21-T	Epithelial cells	CMS3
KUL21-T_AGCGTATGTCCAGTTA	KUL21	Tumor	KUL21-T	Epithelial cells	CMS1
KUL21-T_AGCGTCGCACGCCAGT	KUL21	Tumor	KUL21-T	Epithelial cells	CMS3
KUL21-T_AGCTCCTAGGACATTA	KUL21	Tumor	KUL21-T	Epithelial cells	CMS1
KUL21-T_AGCTCTCTCGCGTTTC	KUL21	Tumor	KUL21-T	Epithelial cells	CMS1
KUL21-T_AGCTTGAGTGCAACGA	KUL21	Tumor	KUL21-T	Epithelial cells	CMS1
KUL21-T_AGGCCACAGAAGCCCA	KUL21	Tumor	KUL21-T	Epithelial cells	CMS1
KUL21-T_AGGCCGTGTGCTCTTC	KUL21	Tumor	KUL21-T	Epithelial cells	CMS1
KUL21-T_AGGCCGTTCTATCCTA	KUL21	Tumor	KUL21-T	Epithelial cells	CMS1
KUL21-T_AGGGAGTAGTCTCAAC	KUL21	Tumor	KUL21-T	Epithelial cells	CMS3
KUL21-T_AGGGATGCAGACGCCT	KUL21	Tumor	KUL21-T	Epithelial cells	CMS1
KUL21-T_AGGGATGTCGACGGAA	KUL21	Tumor	KUL21-T	Epithelial cells	CMS1
KUL21-T_AGGGATGTCGTCCGTT	KUL21	Tumor	KUL21-T	Epithelial cells	CMS3
KUL21-T_AGGGTGACAAGCCCAC	KUL21	Tumor	KUL21-T	Epithelial cells	CMS1
KUL21-T_AGGGTGACACCAGGCT	KUL21	Tumor	KUL21-T	Epithelial cells	CMS3
KUL21-T_AGGTCCGGTTCCCTTG	KUL21	Tumor	KUL21-T	Epithelial cells	CMS3
KUL21-T_AGTAGTCAGGAGTTGC	KUL21	Tumor	KUL21-T	Epithelial cells	CMS1
KUL21-T_AGTAGTCAGGCTCATT	KUL21	Tumor	KUL21-T	Epithelial cells	CMS1
KUL21-T_AGTAGTCCATGTCCTC	KUL21	Tumor	KUL21-T	Epithelial cells	CMS1
KUL21-T_AGTGAGGAGGTGCTTT	KUL21	Tumor	KUL21-T	Epithelial cells	CMS1
KUL21-T_AGTGAGGGTCCGAGTC	KUL21	Tumor	KUL21-T	Epithelial cells	CMS3
KUL21-T_AGTGAGGTCATCATTC	KUL21	Tumor	KUL21-T	Epithelial cells	CMS3
KUL21-T_AGTGAGGTCTGGCGAC	KUL21	Tumor	KUL21-T	Epithelial cells	CMS1
KUL21-T_AGTGGGAGTGTGACGA	KUL21	Tumor	KUL21-T	Epithelial cells	CMS1
KUL21-T_AGTGGGATCCACGAAT	KUL21	Tumor	KUL21-T	Epithelial cells	CMS1
KUL21-T_AGTTGGTGTAGGCATG	KUL21	Tumor	KUL21-T	Epithelial cells	CMS1
KUL21-T_ATAACGCAGGCATTGG	KUL21	Tumor	KUL21-T	Epithelial cells	CMS3
KUL21-T_ATAGACCAGAGAACAG	KUL21	Tumor	KUL21-T	Epithelial cells	CMS3
KUL21-T_ATCACGATCTCGCATC	KUL21	Tumor	KUL21-T	Epithelial cells	CMS3
KUL21-T_ATCATCTCAATGGAAT	KUL21	Tumor	KUL21-T	Epithelial cells	CMS1
KUL21-T_ATCATCTCACAGGCCT	KUL21	Tumor	KUL21-T	Epithelial cells	CMS1
KUL21-T_ATCATCTGTACAGACG	KUL21	Tumor	KUL21-T	Epithelial cells	CMS1
KUL21-T_ATCATCTGTTAAGATG	KUL21	Tumor	KUL21-T	Epithelial cells	CMS1
KUL21-T_ATCATCTTCAGAGACG	KUL21	Tumor	KUL21-T	Epithelial cells	CMS3
KUL21-T_ATCATCTTCTACGAGT	KUL21	Tumor	KUL21-T	Epithelial cells	CMS3
KUL21-T_ATCATGGCAGGAATGC	KUL21	Tumor	KUL21-T	Epithelial cells	CMS3
KUL21-T_ATCCACCAGTTCCACA	KUL21	Tumor	KUL21-T	Epithelial cells	CMS1
KUL21-T_ATCCACCGTCCGAAGA	KUL21	Tumor	KUL21-T	Epithelial cells	CMS1
KUL21-T_ATCCGAACATTAGCCA	KUL21	Tumor	KUL21-T	Epithelial cells	CMS3
KUL21-T_ATCCGAAGTCTAGTGT	KUL21	Tumor	KUL21-T	Epithelial cells	CMS2
KUL21-T_ATCGAGTAGTCATCCA	KUL21	Tumor	KUL21-T	Epithelial cells	CMS1
KUL21-T_ATCGAGTAGTCCCACG	KUL21	Tumor	KUL21-T	Epithelial cells	CMS1
KUL21-T_ATCTACTTCACTATTC	KUL21	Tumor	KUL21-T	Epithelial cells	CMS3
KUL21-T_ATGAGGGCAGACAGGT	KUL21	Tumor	KUL21-T	Epithelial cells	CMS3
KUL21-T_ATGAGGGCAGTTCCCT	KUL21	Tumor	KUL21-T	Epithelial cells	CMS3
KUL21-T_ATGAGGGGTTAAGATG	KUL21	Tumor	KUL21-T	Epithelial cells	CMS3
KUL21-T_ATGCGATCAGCGTCCA	KUL21	Tumor	KUL21-T	Epithelial cells	CMS1
KUL21-T_ATGCGATTCTTCATGT	KUL21	Tumor	KUL21-T	Epithelial cells	CMS1
KUL21-T_ATGGGAGCATCACCCT	KUL21	Tumor	KUL21-T	Epithelial cells	CMS1
KUL21-T_ATGGGAGGTTCCAACA	KUL21	Tumor	KUL21-T	Epithelial cells	CMS1
KUL21-T_ATGTGTGAGCGTAATA	KUL21	Tumor	KUL21-T	Epithelial cells	CMS1
KUL21-T_ATGTGTGGTCTCTCTG	KUL21	Tumor	KUL21-T	Epithelial cells	CMS1
KUL21-T_ATTACTCCATATACCG	KUL21	Tumor	KUL21-T	Epithelial cells	CMS1
KUL21-T_ATTACTCTCCGCGGTA	KUL21	Tumor	KUL21-T	Epithelial cells	CMS3
KUL21-T_ATTCTACAGCCTCGTG	KUL21	Tumor	KUL21-T	Epithelial cells	CMS1
KUL21-T_ATTCTACCACCAGTTA	KUL21	Tumor	KUL21-T	Epithelial cells	CMS1
KUL21-T_ATTCTACCACGTTGGC	KUL21	Tumor	KUL21-T	Epithelial cells	CMS4
KUL21-T_ATTCTACGTCATGCCG	KUL21	Tumor	KUL21-T	Epithelial cells	CMS1
KUL21-T_ATTGGTGCACACGCTG	KUL21	Tumor	KUL21-T	Epithelial cells	CMS1
KUL21-T_ATTGGTGCACAGGCCT	KUL21	Tumor	KUL21-T	Epithelial cells	CMS1
KUL21-T_ATTGGTGCACTCTGTC	KUL21	Tumor	KUL21-T	Epithelial cells	CMS3
KUL21-T_ATTGGTGTCCACGACG	KUL21	Tumor	KUL21-T	Epithelial cells	CMS1
KUL21-T_ATTTCTGAGGGATACC	KUL21	Tumor	KUL21-T	Epithelial cells	CMS3
KUL21-T_CAACCTCTCCACGTTC	KUL21	Tumor	KUL21-T	Epithelial cells	CMS1
KUL21-T_CAACTAGCACGGCGTT	KUL21	Tumor	KUL21-T	Epithelial cells	CMS1
KUL21-T_CAAGATCGTAGAGCTG	KUL21	Tumor	KUL21-T	Epithelial cells	CMS3
KUL21-T_CAAGATCGTTGATTGC	KUL21	Tumor	KUL21-T	Epithelial cells	CMS3
KUL21-T_CAAGATCTCGGAAATA	KUL21	Tumor	KUL21-T	Epithelial cells	CMS1
KUL21-T_CAAGGCCAGATCCTGT	KUL21	Tumor	KUL21-T	Epithelial cells	CMS1
KUL21-T_CAAGTTGCACACATGT	KUL21	Tumor	KUL21-T	Epithelial cells	CMS1
KUL21-T_CAAGTTGGTAGCCTCG	KUL21	Tumor	KUL21-T	Epithelial cells	CMS1
KUL21-T_CAAGTTGGTTATGTGC	KUL21	Tumor	KUL21-T	Epithelial cells	CMS1
KUL21-T_CAAGTTGTCCTTGGTC	KUL21	Tumor	KUL21-T	Epithelial cells	CMS1
KUL21-T_CACAAACCAGTATGCT	KUL21	Tumor	KUL21-T	Epithelial cells	CMS3
KUL21-T_CACAAACTCAACGGGA	KUL21	Tumor	KUL21-T	Epithelial cells	CMS3
KUL21-T_CACACAAAGCCACGTC	KUL21	Tumor	KUL21-T	Epithelial cells	CMS1
KUL21-T_CACACAATCATCGGAT	KUL21	Tumor	KUL21-T	Epithelial cells	CMS1
KUL21-T_CACACAATCTCTGAGA	KUL21	Tumor	KUL21-T	Epithelial cells	CMS1
KUL21-T_CACACCTCACGGCGTT	KUL21	Tumor	KUL21-T	Epithelial cells	CMS1
KUL21-T_CACACCTTCCGCGCAA	KUL21	Tumor	KUL21-T	Epithelial cells	CMS3
KUL21-T_CACACCTTCTCAAGTG	KUL21	Tumor	KUL21-T	Epithelial cells	CMS1
KUL21-T_CACAGGCAGACTACAA	KUL21	Tumor	KUL21-T	Epithelial cells	CMS1
KUL21-T_CACAGGCAGGTTACCT	KUL21	Tumor	KUL21-T	Epithelial cells	CMS1
KUL21-T_CACAGTAGTCGATTGT	KUL21	Tumor	KUL21-T	Epithelial cells	CMS1
KUL21-T_CACATTTCACCGCTAG	KUL21	Tumor	KUL21-T	Epithelial cells	CMS1
KUL21-T_CACATTTGTCCGTGAC	KUL21	Tumor	KUL21-T	Epithelial cells	CMS1
KUL21-T_CACATTTGTTGGACCC	KUL21	Tumor	KUL21-T	Epithelial cells	CMS1
KUL21-T_CACCACTGTAGGAGTC	KUL21	Tumor	KUL21-T	Epithelial cells	CMS3
KUL21-T_CACCAGGAGAATAGGG	KUL21	Tumor	KUL21-T	Epithelial cells	CMS3
KUL21-T_CACCTTGAGACTAAGT	KUL21	Tumor	KUL21-T	Epithelial cells	CMS1
KUL21-T_CACCTTGAGGAACTGC	KUL21	Tumor	KUL21-T	Epithelial cells	CMS1
KUL21-T_CACCTTGCATCATCCC	KUL21	Tumor	KUL21-T	Epithelial cells	CMS1
KUL21-T_CACTCCAGTCCGTTAA	KUL21	Tumor	KUL21-T	Epithelial cells	CMS1
KUL21-T_CACTCCATCACCAGGC	KUL21	Tumor	KUL21-T	Epithelial cells	CMS1
KUL21-T_CAGAATCCAGCCAGAA	KUL21	Tumor	KUL21-T	Epithelial cells	CMS3
KUL21-T_CAGAATCGTCTCGTTC	KUL21	Tumor	KUL21-T	Epithelial cells	CMS1
KUL21-T_CAGAGAGAGGCTAGCA	KUL21	Tumor	KUL21-T	Epithelial cells	CMS1
KUL21-T_CAGAGAGTCGGCCGAT	KUL21	Tumor	KUL21-T	Epithelial cells	CMS1
KUL21-T_CAGCATATCGCGCCAA	KUL21	Tumor	KUL21-T	Epithelial cells	CMS3
KUL21-T_CAGCCGAGTTCGTTGA	KUL21	Tumor	KUL21-T	Epithelial cells	CMS3
KUL21-T_CAGCTGGCACCACGTG	KUL21	Tumor	KUL21-T	Epithelial cells	CMS1
KUL21-T_CAGCTGGGTAAAGGAG	KUL21	Tumor	KUL21-T	Epithelial cells	CMS3
KUL21-T_CAGCTGGTCACTTACT	KUL21	Tumor	KUL21-T	Epithelial cells	CMS4
KUL21-T_CAGCTGGTCGGATGTT	KUL21	Tumor	KUL21-T	Epithelial cells	CMS3
KUL21-T_CAGTCCTCACAAGACG	KUL21	Tumor	KUL21-T	Epithelial cells	CMS1
KUL21-T_CAGTCCTTCGGTGTCG	KUL21	Tumor	KUL21-T	Epithelial cells	CMS3
KUL21-T_CAGTCCTTCTCGTATT	KUL21	Tumor	KUL21-T	Epithelial cells	CMS1
KUL21-T_CATATGGAGCGTAGTG	KUL21	Tumor	KUL21-T	Epithelial cells	CMS3
KUL21-T_CATATGGCACTCAGGC	KUL21	Tumor	KUL21-T	Epithelial cells	CMS3
KUL21-T_CATATGGGTCATTAGC	KUL21	Tumor	KUL21-T	Epithelial cells	CMS3
KUL21-T_CATATGGGTGATGCCC	KUL21	Tumor	KUL21-T	Epithelial cells	CMS1
KUL21-T_CATATGGTCCACGCAG	KUL21	Tumor	KUL21-T	Epithelial cells	CMS3
KUL21-T_CATATTCCAGGGTACA	KUL21	Tumor	KUL21-T	Epithelial cells	CMS3
KUL21-T_CATATTCTCAGTTAGC	KUL21	Tumor	KUL21-T	Epithelial cells	CMS3
KUL21-T_CATCAAGTCTTGACGA	KUL21	Tumor	KUL21-T	Epithelial cells	CMS1
KUL21-T_CATCAGACAGGAATGC	KUL21	Tumor	KUL21-T	Epithelial cells	CMS1
KUL21-T_CATCAGACATGTTGAC	KUL21	Tumor	KUL21-T	Epithelial cells	CMS3
KUL21-T_CATCAGATCACCGGGT	KUL21	Tumor	KUL21-T	Epithelial cells	CMS4
KUL21-T_CATCCACGTAGCTGCC	KUL21	Tumor	KUL21-T	Epithelial cells	CMS3
KUL21-T_CATCGAAAGCCCGAAA	KUL21	Tumor	KUL21-T	Epithelial cells	CMS1
KUL21-T_CATCGAAAGTGCCATT	KUL21	Tumor	KUL21-T	Epithelial cells	CMS1
KUL21-T_CATCGAACAACACCCG	KUL21	Tumor	KUL21-T	Epithelial cells	CMS1
KUL21-T_CATCGAATCACTTACT	KUL21	Tumor	KUL21-T	Epithelial cells	CMS1
KUL21-T_CATCGAATCTTAGAGC	KUL21	Tumor	KUL21-T	Epithelial cells	CMS1
KUL21-T_CATGACAGTGGTTTCA	KUL21	Tumor	KUL21-T	Epithelial cells	CMS3
KUL21-T_CATGACATCCTCCTAG	KUL21	Tumor	KUL21-T	Epithelial cells	CMS3
KUL21-T_CATGCCTCAACGCACC	KUL21	Tumor	KUL21-T	Epithelial cells	CMS1
KUL21-T_CATGGCGCACTCAGGC	KUL21	Tumor	KUL21-T	Epithelial cells	CMS3
KUL21-T_CATGGCGGTGCGCTTG	KUL21	Tumor	KUL21-T	Epithelial cells	CMS4
KUL21-T_CATGGCGGTTGAACTC	KUL21	Tumor	KUL21-T	Epithelial cells	CMS3
KUL21-T_CATGGCGTCTTAGAGC	KUL21	Tumor	KUL21-T	Epithelial cells	CMS1
KUL21-T_CATTATCAGGCGCTCT	KUL21	Tumor	KUL21-T	Epithelial cells	CMS3
KUL21-T_CATTATCAGTGAAGAG	KUL21	Tumor	KUL21-T	Epithelial cells	CMS4
KUL21-T_CATTATCTCAACACAC	KUL21	Tumor	KUL21-T	Epithelial cells	CMS3
KUL21-T_CATTCGCGTCGCCATG	KUL21	Tumor	KUL21-T	Epithelial cells	CMS1
KUL21-T_CCACCTACACAGCCCA	KUL21	Tumor	KUL21-T	Epithelial cells	CMS3
KUL21-T_CCACGGAAGTGAATTG	KUL21	Tumor	KUL21-T	Epithelial cells	CMS1
KUL21-T_CCACTACGTAGGGTAC	KUL21	Tumor	KUL21-T	Epithelial cells	CMS1
KUL21-T_CCAGCGACAAAGGCGT	KUL21	Tumor	KUL21-T	Epithelial cells	CMS1
KUL21-T_CCATGTCGTACTTCTT	KUL21	Tumor	KUL21-T	Epithelial cells	CMS3
KUL21-T_CCATGTCGTTCCCTTG	KUL21	Tumor	KUL21-T	Epithelial cells	CMS1
KUL21-T_CCATGTCTCTTCGGTC	KUL21	Tumor	KUL21-T	Epithelial cells	CMS1
KUL21-T_CCATTCGAGTGAATTG	KUL21	Tumor	KUL21-T	Epithelial cells	CMS1
KUL21-T_CCATTCGGTGTGGCTC	KUL21	Tumor	KUL21-T	Epithelial cells	CMS1
KUL21-T_CCCAATCGTCTACCTC	KUL21	Tumor	KUL21-T	Epithelial cells	CMS3
KUL21-T_CCCAGTTCAAGCCGCT	KUL21	Tumor	KUL21-T	Epithelial cells	CMS3
KUL21-T_CCCATACAGGTGTGGT	KUL21	Tumor	KUL21-T	Epithelial cells	CMS1
KUL21-T_CCCTCCTCAGTGGAGT	KUL21	Tumor	KUL21-T	Epithelial cells	CMS1
KUL21-T_CCGGTAGCACCAGCAC	KUL21	Tumor	KUL21-T	Epithelial cells	CMS1
KUL21-T_CCGGTAGGTCTAGTGT	KUL21	Tumor	KUL21-T	Epithelial cells	CMS1
KUL21-T_CCGTACTGTCCGAATT	KUL21	Tumor	KUL21-T	Epithelial cells	CMS1
KUL21-T_CCGTGGATCGCCATAA	KUL21	Tumor	KUL21-T	Epithelial cells	CMS3
KUL21-T_CCGTTCACACGGTTTA	KUL21	Tumor	KUL21-T	Epithelial cells	CMS1
KUL21-T_CCGTTCACATACTCTT	KUL21	Tumor	KUL21-T	Epithelial cells	CMS1
KUL21-T_CCGTTCAGTAGTGAAT	KUL21	Tumor	KUL21-T	Epithelial cells	CMS3
KUL21-T_CCGTTCATCGGTTAAC	KUL21	Tumor	KUL21-T	Epithelial cells	CMS1
KUL21-T_CCTAAAGCAGCGTAAG	KUL21	Tumor	KUL21-T	Epithelial cells	CMS3
KUL21-T_CCTAAAGCAGGGAGAG	KUL21	Tumor	KUL21-T	Epithelial cells	CMS1
KUL21-T_CCTACCAAGCCCAATT	KUL21	Tumor	KUL21-T	Epithelial cells	CMS3
KUL21-T_CCTACCAGTCACTGGC	KUL21	Tumor	KUL21-T	Epithelial cells	CMS1
KUL21-T_CCTAGCTCAGCCTGTG	KUL21	Tumor	KUL21-T	Epithelial cells	CMS1
KUL21-T_CCTATTACATCGTCGG	KUL21	Tumor	KUL21-T	Epithelial cells	CMS3
KUL21-T_CCTCAGTAGCACCGCT	KUL21	Tumor	KUL21-T	Epithelial cells	CMS1
KUL21-T_CCTCAGTCACTCTGTC	KUL21	Tumor	KUL21-T	Epithelial cells	CMS3
KUL21-T_CCTCAGTTCAACGGGA	KUL21	Tumor	KUL21-T	Epithelial cells	CMS1
KUL21-T_CCTCTGACAAAGGTGC	KUL21	Tumor	KUL21-T	Epithelial cells	CMS3
KUL21-T_CCTTACGGTTCAGTAC	KUL21	Tumor	KUL21-T	Epithelial cells	CMS1
KUL21-T_CCTTACGGTTGCGCAC	KUL21	Tumor	KUL21-T	Epithelial cells	CMS3
KUL21-T_CCTTACGTCCGGGTGT	KUL21	Tumor	KUL21-T	Epithelial cells	CMS1
KUL21-T_CCTTCCCAGGCGATAC	KUL21	Tumor	KUL21-T	Epithelial cells	CMS3
KUL21-T_CCTTCCCAGGTGTGGT	KUL21	Tumor	KUL21-T	Epithelial cells	CMS3
KUL21-T_CCTTCCCGTATATGGA	KUL21	Tumor	KUL21-T	Epithelial cells	CMS1
KUL21-T_CCTTCGAGTCGCATAT	KUL21	Tumor	KUL21-T	Epithelial cells	CMS3
KUL21-T_CCTTCGATCGTCCAGG	KUL21	Tumor	KUL21-T	Epithelial cells	CMS3
KUL21-T_CGAACATGTCAAAGCG	KUL21	Tumor	KUL21-T	Epithelial cells	CMS1
KUL21-T_CGAACATGTTTGGGCC	KUL21	Tumor	KUL21-T	Epithelial cells	CMS1
KUL21-T_CGAATGTCACATCTTT	KUL21	Tumor	KUL21-T	Epithelial cells	CMS1
KUL21-T_CGAATGTCACGTCAGC	KUL21	Tumor	KUL21-T	Epithelial cells	CMS1
KUL21-T_CGAATGTTCGGCTACG	KUL21	Tumor	KUL21-T	Epithelial cells	CMS1
KUL21-T_CGAGAAGAGAAGGTGA	KUL21	Tumor	KUL21-T	Epithelial cells	CMS3
KUL21-T_CGAGAAGGTTGAGGTG	KUL21	Tumor	KUL21-T	Epithelial cells	CMS1
KUL21-T_CGAGCACCATGCCTTC	KUL21	Tumor	KUL21-T	Epithelial cells	CMS1
KUL21-T_CGAGCCAAGAAACGAG	KUL21	Tumor	KUL21-T	Epithelial cells	CMS1
KUL21-T_CGATCGGTCATGGTCA	KUL21	Tumor	KUL21-T	Epithelial cells	CMS1
KUL21-T_CGATGGCAGCCACCTG	KUL21	Tumor	KUL21-T	Epithelial cells	CMS3
KUL21-T_CGATGGCTCACATGCA	KUL21	Tumor	KUL21-T	Epithelial cells	CMS3
KUL21-T_CGATGTAAGCCATCGC	KUL21	Tumor	KUL21-T	Epithelial cells	CMS3
KUL21-T_CGCCAAGTCGGACAAG	KUL21	Tumor	KUL21-T	Epithelial cells	CMS1
KUL21-T_CGCGGTACAAGGACTG	KUL21	Tumor	KUL21-T	Epithelial cells	CMS3
KUL21-T_CGCGTTTCAAGAAGAG	KUL21	Tumor	KUL21-T	Epithelial cells	CMS1
KUL21-T_CGCTATCGTCGGCACT	KUL21	Tumor	KUL21-T	Epithelial cells	CMS3
KUL21-T_CGCTATCGTGGTACAG	KUL21	Tumor	KUL21-T	Epithelial cells	CMS1
KUL21-T_CGCTGGACACGGTTTA	KUL21	Tumor	KUL21-T	Epithelial cells	CMS1
KUL21-T_CGCTGGACATGCAACT	KUL21	Tumor	KUL21-T	Epithelial cells	CMS1
KUL21-T_CGCTGGATCAACTCTT	KUL21	Tumor	KUL21-T	Epithelial cells	CMS1
KUL21-T_CGCTGGATCTATCCTA	KUL21	Tumor	KUL21-T	Epithelial cells	CMS1
KUL21-T_CGCTTCAGTTATGCGT	KUL21	Tumor	KUL21-T	Epithelial cells	CMS1
KUL21-T_CGGACACCAATAAGCA	KUL21	Tumor	KUL21-T	Epithelial cells	CMS1
KUL21-T_CGGACGTCAATCGGTT	KUL21	Tumor	KUL21-T	Epithelial cells	CMS1
KUL21-T_CGGACGTTCCTCCTAG	KUL21	Tumor	KUL21-T	Epithelial cells	CMS1
KUL21-T_CGGACTGTCAGCTCGG	KUL21	Tumor	KUL21-T	Epithelial cells	CMS3
KUL21-T_CGGAGTCAGATGTGTA	KUL21	Tumor	KUL21-T	Epithelial cells	CMS1
KUL21-T_CGGAGTCTCGTTTATC	KUL21	Tumor	KUL21-T	Epithelial cells	CMS3
KUL21-T_CGGCTAGGTGTAAGTA	KUL21	Tumor	KUL21-T	Epithelial cells	CMS1
KUL21-T_CGGGTCAAGACAATAC	KUL21	Tumor	KUL21-T	Epithelial cells	CMS3
KUL21-T_CGGGTCAAGCGAAGGG	KUL21	Tumor	KUL21-T	Epithelial cells	CMS4
KUL21-T_CGGGTCACACTGTTAG	KUL21	Tumor	KUL21-T	Epithelial cells	CMS1
KUL21-T_CGGGTCATCCGTCAAA	KUL21	Tumor	KUL21-T	Epithelial cells	CMS1
KUL21-T_CGGTTAACAATGTAAG	KUL21	Tumor	KUL21-T	Epithelial cells	CMS1
KUL21-T_CGTAGCGGTGAGTGAC	KUL21	Tumor	KUL21-T	Epithelial cells	CMS3
KUL21-T_CGTAGGCCATGCGCAC	KUL21	Tumor	KUL21-T	Epithelial cells	CMS1
KUL21-T_CGTCAGGGTGCAACGA	KUL21	Tumor	KUL21-T	Epithelial cells	CMS3
KUL21-T_CGTCAGGTCCACGACG	KUL21	Tumor	KUL21-T	Epithelial cells	CMS1
KUL21-T_CGTCCATGTATAGTAG	KUL21	Tumor	KUL21-T	Epithelial cells	CMS3
KUL21-T_CGTGAGCTCGATCCCT	KUL21	Tumor	KUL21-T	Epithelial cells	CMS3
KUL21-T_CGTGTAAAGCGATCCC	KUL21	Tumor	KUL21-T	Epithelial cells	CMS3
KUL21-T_CGTGTCTTCCCTCTTT	KUL21	Tumor	KUL21-T	Epithelial cells	CMS3
KUL21-T_CGTTAGACATTTCACT	KUL21	Tumor	KUL21-T	Epithelial cells	CMS1
KUL21-T_CGTTCTGAGTCGATAA	KUL21	Tumor	KUL21-T	Epithelial cells	CMS1
KUL21-T_CGTTGGGTCGGGAGTA	KUL21	Tumor	KUL21-T	Epithelial cells	CMS3
KUL21-T_CTAACTTAGGCCGAAT	KUL21	Tumor	KUL21-T	Epithelial cells	CMS1
KUL21-T_CTAACTTGTTCTGAAC	KUL21	Tumor	KUL21-T	Epithelial cells	CMS1
KUL21-T_CTAACTTTCCAGAGGA	KUL21	Tumor	KUL21-T	Epithelial cells	CMS1
KUL21-T_CTAACTTTCTTTACAC	KUL21	Tumor	KUL21-T	Epithelial cells	CMS1
KUL21-T_CTAAGACAGGGCATGT	KUL21	Tumor	KUL21-T	Epithelial cells	CMS1
KUL21-T_CTAAGACCATTCTTAC	KUL21	Tumor	KUL21-T	Epithelial cells	CMS3
KUL21-T_CTAAGACGTCAGAGGT	KUL21	Tumor	KUL21-T	Epithelial cells	CMS1
KUL21-T_CTAAGACTCGTAGGTT	KUL21	Tumor	KUL21-T	Epithelial cells	CMS1
KUL21-T_CTAATGGAGCAAATCA	KUL21	Tumor	KUL21-T	Epithelial cells	CMS1
KUL21-T_CTACACCGTGCCTTGG	KUL21	Tumor	KUL21-T	Epithelial cells	CMS1
KUL21-T_CTACCCAAGAATGTGT	KUL21	Tumor	KUL21-T	Epithelial cells	CMS1
KUL21-T_CTACCCACACCTTGTC	KUL21	Tumor	KUL21-T	Epithelial cells	CMS3
KUL21-T_CTACCCAGTTTAGCTG	KUL21	Tumor	KUL21-T	Epithelial cells	CMS1
KUL21-T_CTACCCATCCTGCAGG	KUL21	Tumor	KUL21-T	Epithelial cells	CMS1
KUL21-T_CTACGTCCACTAGTAC	KUL21	Tumor	KUL21-T	Epithelial cells	CMS1
KUL21-T_CTACGTCGTTCAGACT	KUL21	Tumor	KUL21-T	Epithelial cells	CMS1
KUL21-T_CTACGTCGTTTGACAC	KUL21	Tumor	KUL21-T	Epithelial cells	CMS1
KUL21-T_CTACGTCTCGGCCGAT	KUL21	Tumor	KUL21-T	Epithelial cells	CMS1
KUL21-T_CTAGAGTAGACGCTTT	KUL21	Tumor	KUL21-T	Epithelial cells	CMS1
KUL21-T_CTAGAGTCAATGCCAT	KUL21	Tumor	KUL21-T	Epithelial cells	CMS3
KUL21-T_CTAGAGTCAGCTTCGG	KUL21	Tumor	KUL21-T	Epithelial cells	CMS1
KUL21-T_CTAGAGTCATGCCTTC	KUL21	Tumor	KUL21-T	Epithelial cells	CMS3
KUL21-T_CTAGAGTGTGGCCCTA	KUL21	Tumor	KUL21-T	Epithelial cells	CMS1
KUL21-T_CTAGAGTTCAGCGACC	KUL21	Tumor	KUL21-T	Epithelial cells	CMS1
KUL21-T_CTAGAGTTCCAGATCA	KUL21	Tumor	KUL21-T	Epithelial cells	CMS3
KUL21-T_CTAGCCTAGGTGCAAC	KUL21	Tumor	KUL21-T	Epithelial cells	CMS1
KUL21-T_CTAGCCTAGTACGCCC	KUL21	Tumor	KUL21-T	Epithelial cells	CMS3
KUL21-T_CTAGCCTCAGGGTACA	KUL21	Tumor	KUL21-T	Epithelial cells	CMS3
KUL21-T_CTAGCCTTCCCTAATT	KUL21	Tumor	KUL21-T	Epithelial cells	CMS3
KUL21-T_CTAGTGAAGGCGATAC	KUL21	Tumor	KUL21-T	Epithelial cells	CMS3
KUL21-T_CTAGTGAGTTCGTGAT	KUL21	Tumor	KUL21-T	Epithelial cells	CMS1
KUL21-T_CTAGTGATCGCCAAAT	KUL21	Tumor	KUL21-T	Epithelial cells	CMS1
KUL21-T_CTCACACAGTCGTTTG	KUL21	Tumor	KUL21-T	Epithelial cells	CMS1
KUL21-T_CTCACACGTCTGCCAG	KUL21	Tumor	KUL21-T	Epithelial cells	CMS1
KUL21-T_CTCACACGTTGAACTC	KUL21	Tumor	KUL21-T	Epithelial cells	CMS1
KUL21-T_CTCATTACACAGGCCT	KUL21	Tumor	KUL21-T	Epithelial cells	CMS1
KUL21-T_CTCCTAGCAATCTGCA	KUL21	Tumor	KUL21-T	Epithelial cells	CMS3
KUL21-T_CTCCTAGCAGCCTTTC	KUL21	Tumor	KUL21-T	Epithelial cells	CMS1
KUL21-T_CTCGAAAGTACGACCC	KUL21	Tumor	KUL21-T	Epithelial cells	CMS3
KUL21-T_CTCGAAATCACTCCTG	KUL21	Tumor	KUL21-T	Epithelial cells	CMS3
KUL21-T_CTCGGGACAATAAGCA	KUL21	Tumor	KUL21-T	Epithelial cells	CMS3
KUL21-T_CTCGGGATCGGATGTT	KUL21	Tumor	KUL21-T	Epithelial cells	CMS3
KUL21-T_CTCGTCAGTCAAACTC	KUL21	Tumor	KUL21-T	Epithelial cells	CMS1
KUL21-T_CTGAAACAGTTAGGTA	KUL21	Tumor	KUL21-T	Epithelial cells	CMS1
KUL21-T_CTGAAACGTATGGTTC	KUL21	Tumor	KUL21-T	Epithelial cells	CMS4
KUL21-T_CTGAAGTTCTCTTGAT	KUL21	Tumor	KUL21-T	Epithelial cells	CMS3
KUL21-T_CTGATAGGTCTCCATC	KUL21	Tumor	KUL21-T	Epithelial cells	CMS1
KUL21-T_CTGATCCAGTCTTGCA	KUL21	Tumor	KUL21-T	Epithelial cells	CMS1
KUL21-T_CTGATCCTCCATGCTC	KUL21	Tumor	KUL21-T	Epithelial cells	CMS3
KUL21-T_CTGCGGAAGCTACCGC	KUL21	Tumor	KUL21-T	Epithelial cells	CMS1
KUL21-T_CTGCGGAAGGGTCTCC	KUL21	Tumor	KUL21-T	Epithelial cells	CMS1
KUL21-T_CTGCTGTGTGTGACCC	KUL21	Tumor	KUL21-T	Epithelial cells	CMS1
KUL21-T_CTGCTGTTCAGTGTTG	KUL21	Tumor	KUL21-T	Epithelial cells	CMS1
KUL21-T_CTGGTCTAGATCTGAA	KUL21	Tumor	KUL21-T	Epithelial cells	CMS1
KUL21-T_CTGGTCTCACGAAATA	KUL21	Tumor	KUL21-T	Epithelial cells	CMS1
KUL21-T_CTGGTCTGTCTACCTC	KUL21	Tumor	KUL21-T	Epithelial cells	CMS3
KUL21-T_CTGTGCTCAGCTGCTG	KUL21	Tumor	KUL21-T	Epithelial cells	CMS1
KUL21-T_CTGTGCTCATCGGGTC	KUL21	Tumor	KUL21-T	Epithelial cells	CMS3
KUL21-T_CTTAACTCATCCGTGG	KUL21	Tumor	KUL21-T	Epithelial cells	CMS4
KUL21-T_CTTAACTGTAAGGGAA	KUL21	Tumor	KUL21-T	Epithelial cells	CMS3
KUL21-T_CTTAACTGTCCTCTTG	KUL21	Tumor	KUL21-T	Epithelial cells	CMS1
KUL21-T_CTTACCGAGCGTTGCC	KUL21	Tumor	KUL21-T	Epithelial cells	CMS1
KUL21-T_CTTACCGAGTAGCGGT	KUL21	Tumor	KUL21-T	Epithelial cells	CMS3
KUL21-T_CTTACCGGTTTAGGAA	KUL21	Tumor	KUL21-T	Epithelial cells	CMS3
KUL21-T_CTTACCGTCTCTGCTG	KUL21	Tumor	KUL21-T	Epithelial cells	CMS3
KUL21-T_CTTAGGACAGCCTATA	KUL21	Tumor	KUL21-T	Epithelial cells	CMS1
KUL21-T_CTTAGGACAGTTCCCT	KUL21	Tumor	KUL21-T	Epithelial cells	CMS1
KUL21-T_CTTAGGAGTTAAGAAC	KUL21	Tumor	KUL21-T	Epithelial cells	CMS1
KUL21-T_CTTCTCTAGATGTGGC	KUL21	Tumor	KUL21-T	Epithelial cells	CMS3
KUL21-T_CTTCTCTGTAGCGCAA	KUL21	Tumor	KUL21-T	Epithelial cells	CMS1
KUL21-T_CTTCTCTTCATCGATG	KUL21	Tumor	KUL21-T	Epithelial cells	CMS1
KUL21-T_CTTGGCTCATTCCTGC	KUL21	Tumor	KUL21-T	Epithelial cells	CMS3
KUL21-T_CTTGGCTTCCTAGAAC	KUL21	Tumor	KUL21-T	Epithelial cells	CMS1
KUL21-T_CTTTGCGAGAATCTCC	KUL21	Tumor	KUL21-T	Epithelial cells	CMS1
KUL21-T_CTTTGCGCAATCCAAC	KUL21	Tumor	KUL21-T	Epithelial cells	CMS3
KUL21-T_GAAACTCAGATCTGAA	KUL21	Tumor	KUL21-T	Epithelial cells	CMS1
KUL21-T_GAAACTCAGTTACGGG	KUL21	Tumor	KUL21-T	Epithelial cells	CMS3
KUL21-T_GAAACTCGTAAGCACG	KUL21	Tumor	KUL21-T	Epithelial cells	CMS3
KUL21-T_GAAATGAGTGACTACT	KUL21	Tumor	KUL21-T	Epithelial cells	CMS3
KUL21-T_GAACATCGTATGAATG	KUL21	Tumor	KUL21-T	Epithelial cells	CMS3
KUL21-T_GAACCTAAGGCTAGGT	KUL21	Tumor	KUL21-T	Epithelial cells	CMS1
KUL21-T_GAACCTATCCAAACTG	KUL21	Tumor	KUL21-T	Epithelial cells	CMS3
KUL21-T_GAACGGATCCACGAAT	KUL21	Tumor	KUL21-T	Epithelial cells	CMS1
KUL21-T_GAACGGATCTGCTGCT	KUL21	Tumor	KUL21-T	Epithelial cells	CMS1
KUL21-T_GAATAAGGTCGAAAGC	KUL21	Tumor	KUL21-T	Epithelial cells	CMS3
KUL21-T_GAATAAGTCGCGATCG	KUL21	Tumor	KUL21-T	Epithelial cells	CMS1
KUL21-T_GAATGAAAGTGTACCT	KUL21	Tumor	KUL21-T	Epithelial cells	CMS3
KUL21-T_GAATGAACAGCGATCC	KUL21	Tumor	KUL21-T	Epithelial cells	CMS3
KUL21-T_GAATGAACAGCTATTG	KUL21	Tumor	KUL21-T	Epithelial cells	CMS3
KUL21-T_GACACGCGTGATGTCT	KUL21	Tumor	KUL21-T	Epithelial cells	CMS3
KUL21-T_GACAGAGAGGATCGCA	KUL21	Tumor	KUL21-T	Epithelial cells	CMS3
KUL21-T_GACAGAGCAGACAGGT	KUL21	Tumor	KUL21-T	Epithelial cells	CMS1
KUL21-T_GACAGAGTCAGCTCGG	KUL21	Tumor	KUL21-T	Epithelial cells	CMS1
KUL21-T_GACCAATAGCTACCGC	KUL21	Tumor	KUL21-T	Epithelial cells	CMS3
KUL21-T_GACCAATCAGGATTGG	KUL21	Tumor	KUL21-T	Epithelial cells	CMS1
KUL21-T_GACCAATTCAAGGCTT	KUL21	Tumor	KUL21-T	Epithelial cells	CMS3
KUL21-T_GACCTGGGTTACCGAT	KUL21	Tumor	KUL21-T	Epithelial cells	CMS1
KUL21-T_GACGCGTAGGCATTGG	KUL21	Tumor	KUL21-T	Epithelial cells	CMS1
KUL21-T_GACGGCTCATGAAGTA	KUL21	Tumor	KUL21-T	Epithelial cells	CMS1
KUL21-T_GACGGCTGTCCGAGTC	KUL21	Tumor	KUL21-T	Epithelial cells	CMS1
KUL21-T_GACGTGCTCCTACAGA	KUL21	Tumor	KUL21-T	Epithelial cells	CMS1
KUL21-T_GACGTTAAGGCAATTA	KUL21	Tumor	KUL21-T	Epithelial cells	CMS1
KUL21-T_GACGTTAGTCTAGTCA	KUL21	Tumor	KUL21-T	Epithelial cells	CMS1
KUL21-T_GACGTTATCGCAAGCC	KUL21	Tumor	KUL21-T	Epithelial cells	CMS1
KUL21-T_GACGTTATCGCGCCAA	KUL21	Tumor	KUL21-T	Epithelial cells	CMS2
KUL21-T_GACTAACAGCTGTTCA	KUL21	Tumor	KUL21-T	Epithelial cells	CMS1
KUL21-T_GACTACAGTCAGAAGC	KUL21	Tumor	KUL21-T	Epithelial cells	CMS3
KUL21-T_GACTGCGTCTTCAACT	KUL21	Tumor	KUL21-T	Epithelial cells	CMS3
KUL21-T_GAGCAGAAGAAACGAG	KUL21	Tumor	KUL21-T	Epithelial cells	CMS1
KUL21-T_GAGTCCGGTAGCTTGT	KUL21	Tumor	KUL21-T	Epithelial cells	CMS1
KUL21-T_GATCGATGTGACTACT	KUL21	Tumor	KUL21-T	Epithelial cells	CMS1
KUL21-T_GATCGCGGTATTCGTG	KUL21	Tumor	KUL21-T	Epithelial cells	CMS1
KUL21-T_GATCGTAAGATCGATA	KUL21	Tumor	KUL21-T	Epithelial cells	CMS1
KUL21-T_GATCTAGAGTGACTCT	KUL21	Tumor	KUL21-T	Epithelial cells	CMS1
KUL21-T_GATGAAAAGATGGCGT	KUL21	Tumor	KUL21-T	Epithelial cells	CMS1
KUL21-T_GATGAAACAGGAATGC	KUL21	Tumor	KUL21-T	Epithelial cells	CMS3
KUL21-T_GATGAAAGTACCGCTG	KUL21	Tumor	KUL21-T	Epithelial cells	CMS1
KUL21-T_GATGAAAGTCGCCATG	KUL21	Tumor	KUL21-T	Epithelial cells	CMS1
KUL21-T_GATGAAAGTCGTGGCT	KUL21	Tumor	KUL21-T	Epithelial cells	CMS1
KUL21-T_GATGAGGCATGAGCGA	KUL21	Tumor	KUL21-T	Epithelial cells	CMS1
KUL21-T_GATGAGGGTTTGGCGC	KUL21	Tumor	KUL21-T	Epithelial cells	CMS1
KUL21-T_GATGCTATCATAAAGG	KUL21	Tumor	KUL21-T	Epithelial cells	CMS1
KUL21-T_GCAAACTAGTGCCATT	KUL21	Tumor	KUL21-T	Epithelial cells	CMS1
KUL21-T_GCAATCACAATAAGCA	KUL21	Tumor	KUL21-T	Epithelial cells	CMS1
KUL21-T_GCACATACACCTGGTG	KUL21	Tumor	KUL21-T	Epithelial cells	CMS1
KUL21-T_GCACATAGTACGCACC	KUL21	Tumor	KUL21-T	Epithelial cells	CMS1
KUL21-T_GCACTCTGTCAAACTC	KUL21	Tumor	KUL21-T	Epithelial cells	CMS3
KUL21-T_GCACTCTGTCTAGCCG	KUL21	Tumor	KUL21-T	Epithelial cells	CMS1
KUL21-T_GCAGCCAAGCCTATGT	KUL21	Tumor	KUL21-T	Epithelial cells	CMS1
KUL21-T_GCATGATCACCAGATT	KUL21	Tumor	KUL21-T	Epithelial cells	CMS1
KUL21-T_GCATGCGAGTGTCTCA	KUL21	Tumor	KUL21-T	Epithelial cells	CMS1
KUL21-T_GCATGCGCAATAACGA	KUL21	Tumor	KUL21-T	Epithelial cells	CMS3
KUL21-T_GCATGCGCAGATGAGC	KUL21	Tumor	KUL21-T	Epithelial cells	CMS3
KUL21-T_GCATGCGGTTAAGGGC	KUL21	Tumor	KUL21-T	Epithelial cells	CMS1
KUL21-T_GCATGTAAGTACGTTC	KUL21	Tumor	KUL21-T	Epithelial cells	CMS1
KUL21-T_GCCAAATGTAATAGCA	KUL21	Tumor	KUL21-T	Epithelial cells	CMS3
KUL21-T_GCCTCTATCTCGATGA	KUL21	Tumor	KUL21-T	Epithelial cells	CMS3
KUL21-T_GCGACCAAGACGCTTT	KUL21	Tumor	KUL21-T	Epithelial cells	CMS1
KUL21-T_GCGACCACAGCAGTTT	KUL21	Tumor	KUL21-T	Epithelial cells	CMS1
KUL21-T_GCGACCAGTCCAGTGC	KUL21	Tumor	KUL21-T	Epithelial cells	CMS1
KUL21-T_GCGACCATCTGTTGAG	KUL21	Tumor	KUL21-T	Epithelial cells	CMS3
KUL21-T_GCGAGAACAATGACCT	KUL21	Tumor	KUL21-T	Epithelial cells	CMS3
KUL21-T_GCGAGAAGTCAGGACA	KUL21	Tumor	KUL21-T	Epithelial cells	CMS3
KUL21-T_GCGAGAAGTTGACGTT	KUL21	Tumor	KUL21-T	Epithelial cells	CMS1
KUL21-T_GCGAGAATCCAATGGT	KUL21	Tumor	KUL21-T	Epithelial cells	CMS1
KUL21-T_GCGCAACAGGGTCGAT	KUL21	Tumor	KUL21-T	Epithelial cells	CMS1
KUL21-T_GCGCAACCAGCGAACA	KUL21	Tumor	KUL21-T	Epithelial cells	CMS3
KUL21-T_GCGCAGTCAGACTCGC	KUL21	Tumor	KUL21-T	Epithelial cells	CMS4
KUL21-T_GCGCAGTTCCCTTGCA	KUL21	Tumor	KUL21-T	Epithelial cells	CMS3
KUL21-T_GCGCCAACAAGACGTG	KUL21	Tumor	KUL21-T	Epithelial cells	CMS1
KUL21-T_GCGCCAAGTTACCGAT	KUL21	Tumor	KUL21-T	Epithelial cells	CMS1
KUL21-T_GCGCGATCAAACGTGG	KUL21	Tumor	KUL21-T	Epithelial cells	CMS1
KUL21-T_GCTCCTAAGCCCTAAT	KUL21	Tumor	KUL21-T	Epithelial cells	CMS1
KUL21-T_GCTCCTAGTAGATTAG	KUL21	Tumor	KUL21-T	Epithelial cells	CMS4
KUL21-T_GCTCCTATCCCAGGTG	KUL21	Tumor	KUL21-T	Epithelial cells	CMS3
KUL21-T_GCTCTGTCATGTTCCC	KUL21	Tumor	KUL21-T	Epithelial cells	CMS3
KUL21-T_GCTCTGTGTGTAAGTA	KUL21	Tumor	KUL21-T	Epithelial cells	CMS1
KUL21-T_GCTGCAGAGGCCATAG	KUL21	Tumor	KUL21-T	Epithelial cells	CMS1
KUL21-T_GCTGCGAAGATGAGAG	KUL21	Tumor	KUL21-T	Epithelial cells	CMS1
KUL21-T_GCTGCGAGTCACCCAG	KUL21	Tumor	KUL21-T	Epithelial cells	CMS1
KUL21-T_GCTGCTTAGAATGTTG	KUL21	Tumor	KUL21-T	Epithelial cells	CMS1
KUL21-T_GCTGCTTAGAGGGATA	KUL21	Tumor	KUL21-T	Epithelial cells	CMS1
KUL21-T_GCTGCTTCAATGCCAT	KUL21	Tumor	KUL21-T	Epithelial cells	CMS1
KUL21-T_GCTGCTTCACTGTTAG	KUL21	Tumor	KUL21-T	Epithelial cells	CMS1
KUL21-T_GCTGGGTAGTAGATGT	KUL21	Tumor	KUL21-T	Epithelial cells	CMS3
KUL21-T_GCTGGGTCATGGAATA	KUL21	Tumor	KUL21-T	Epithelial cells	CMS1
KUL21-T_GCTGGGTCATTCTTAC	KUL21	Tumor	KUL21-T	Epithelial cells	CMS1
KUL21-T_GCTGGGTTCCGTTGTC	KUL21	Tumor	KUL21-T	Epithelial cells	CMS1
KUL21-T_GCTTGAATCTTAGCCC	KUL21	Tumor	KUL21-T	Epithelial cells	CMS3
KUL21-T_GGAAAGCAGGAGTTGC	KUL21	Tumor	KUL21-T	Epithelial cells	CMS1
KUL21-T_GGAACTTAGGCGTACA	KUL21	Tumor	KUL21-T	Epithelial cells	CMS1
KUL21-T_GGAATAACAGGCTCAC	KUL21	Tumor	KUL21-T	Epithelial cells	CMS1
KUL21-T_GGAATAACATGCGCAC	KUL21	Tumor	KUL21-T	Epithelial cells	CMS1
KUL21-T_GGAATAAGTCTCATCC	KUL21	Tumor	KUL21-T	Epithelial cells	CMS1
KUL21-T_GGACAGAAGCTTATCG	KUL21	Tumor	KUL21-T	Epithelial cells	CMS3
KUL21-T_GGACAGACAGAGCCAA	KUL21	Tumor	KUL21-T	Epithelial cells	CMS1
KUL21-T_GGACAGAGTCTCTCTG	KUL21	Tumor	KUL21-T	Epithelial cells	CMS3
KUL21-T_GGACAGATCAGGTTCA	KUL21	Tumor	KUL21-T	Epithelial cells	CMS1
KUL21-T_GGAGCAAAGGCTAGGT	KUL21	Tumor	KUL21-T	Epithelial cells	CMS3
KUL21-T_GGAGCAAAGTTATCGC	KUL21	Tumor	KUL21-T	Epithelial cells	CMS1
KUL21-T_GGAGCAACAGATGGCA	KUL21	Tumor	KUL21-T	Epithelial cells	CMS1
KUL21-T_GGATGTTAGTACGTAA	KUL21	Tumor	KUL21-T	Epithelial cells	CMS1
KUL21-T_GGATTACCACAGACTT	KUL21	Tumor	KUL21-T	Epithelial cells	CMS3
KUL21-T_GGCCGATAGCGCCTCA	KUL21	Tumor	KUL21-T	Epithelial cells	CMS1
KUL21-T_GGCCGATGTCCATGAT	KUL21	Tumor	KUL21-T	Epithelial cells	CMS4
KUL21-T_GGCGTGTAGGTACTCT	KUL21	Tumor	KUL21-T	Epithelial cells	CMS3
KUL21-T_GGCGTGTCATGTTCCC	KUL21	Tumor	KUL21-T	Epithelial cells	CMS1
KUL21-T_GGCTCGAAGGCCGAAT	KUL21	Tumor	KUL21-T	Epithelial cells	CMS3
KUL21-T_GGCTCGACACCAGGTC	KUL21	Tumor	KUL21-T	Epithelial cells	CMS1
KUL21-T_GGCTGGTAGTACGTAA	KUL21	Tumor	KUL21-T	Epithelial cells	CMS1
KUL21-T_GGCTGGTTCAATACCG	KUL21	Tumor	KUL21-T	Epithelial cells	CMS3
KUL21-T_GGGAATGTCTGTGCAA	KUL21	Tumor	KUL21-T	Epithelial cells	CMS3
KUL21-T_GGGACCTTCCAAACAC	KUL21	Tumor	KUL21-T	Epithelial cells	CMS1
KUL21-T_GGGAGATAGAAGGACA	KUL21	Tumor	KUL21-T	Epithelial cells	CMS3
KUL21-T_GGGAGATAGCTGTTCA	KUL21	Tumor	KUL21-T	Epithelial cells	CMS1
KUL21-T_GGGAGATTCCTACAGA	KUL21	Tumor	KUL21-T	Epithelial cells	CMS1
KUL21-T_GGGAGATTCTGGTTCC	KUL21	Tumor	KUL21-T	Epithelial cells	CMS1
KUL21-T_GGGATGAAGTCGATAA	KUL21	Tumor	KUL21-T	Epithelial cells	CMS1
KUL21-T_GGGATGACACCAACCG	KUL21	Tumor	KUL21-T	Epithelial cells	CMS4
KUL21-T_GGGATGAGTAAGTTCC	KUL21	Tumor	KUL21-T	Epithelial cells	CMS1
KUL21-T_GGGCACTGTCTCAACA	KUL21	Tumor	KUL21-T	Epithelial cells	CMS1
KUL21-T_GGGCATCAGAGTCTGG	KUL21	Tumor	KUL21-T	Epithelial cells	CMS1
KUL21-T_GGGTCTGAGCTCCTCT	KUL21	Tumor	KUL21-T	Epithelial cells	CMS4
KUL21-T_GGGTCTGGTCCATCCT	KUL21	Tumor	KUL21-T	Epithelial cells	CMS3
KUL21-T_GGGTTGCCATTGGTAC	KUL21	Tumor	KUL21-T	Epithelial cells	CMS1
KUL21-T_GGTGAAGCAGTAAGAT	KUL21	Tumor	KUL21-T	Epithelial cells	CMS1
KUL21-T_GGTGAAGGTGTGCGTC	KUL21	Tumor	KUL21-T	Epithelial cells	CMS1
KUL21-T_GGTGAAGTCGGCGGTT	KUL21	Tumor	KUL21-T	Epithelial cells	CMS1
KUL21-T_GGTGCGTCACAACGCC	KUL21	Tumor	KUL21-T	Epithelial cells	CMS3
KUL21-T_GGTGTTAAGTCCGTAT	KUL21	Tumor	KUL21-T	Epithelial cells	CMS1
KUL21-T_GGTGTTAGTGGTCCGT	KUL21	Tumor	KUL21-T	Epithelial cells	CMS1
KUL21-T_GGTGTTATCATCATTC	KUL21	Tumor	KUL21-T	Epithelial cells	CMS1
KUL21-T_GTAACGTCACTGCCAG	KUL21	Tumor	KUL21-T	Epithelial cells	CMS3
KUL21-T_GTAACGTCACTTAAGC	KUL21	Tumor	KUL21-T	Epithelial cells	CMS2
KUL21-T_GTAACGTGTGTTGGGA	KUL21	Tumor	KUL21-T	Epithelial cells	CMS2
KUL21-T_GTAACTGTCAAACAAG	KUL21	Tumor	KUL21-T	Epithelial cells	CMS1
KUL21-T_GTACGTACAGCGTCCA	KUL21	Tumor	KUL21-T	Epithelial cells	CMS1
KUL21-T_GTACGTAGTTCCACAA	KUL21	Tumor	KUL21-T	Epithelial cells	CMS1
KUL21-T_GTACGTATCCCTCTTT	KUL21	Tumor	KUL21-T	Epithelial cells	CMS3
KUL21-T_GTACTCCAGTCGAGTG	KUL21	Tumor	KUL21-T	Epithelial cells	CMS1
KUL21-T_GTACTCCGTTCTGTTT	KUL21	Tumor	KUL21-T	Epithelial cells	CMS4
KUL21-T_GTACTTTAGTGTCCCG	KUL21	Tumor	KUL21-T	Epithelial cells	CMS3
KUL21-T_GTACTTTCAAACAACA	KUL21	Tumor	KUL21-T	Epithelial cells	CMS1
KUL21-T_GTACTTTTCACGATGT	KUL21	Tumor	KUL21-T	Epithelial cells	CMS3
KUL21-T_GTAGGCCGTTCGCGAC	KUL21	Tumor	KUL21-T	Epithelial cells	CMS1
KUL21-T_GTATTCTCATTACGAC	KUL21	Tumor	KUL21-T	Epithelial cells	CMS1
KUL21-T_GTATTCTTCCATGAAC	KUL21	Tumor	KUL21-T	Epithelial cells	CMS1
KUL21-T_GTCAAGTAGCGTTCCG	KUL21	Tumor	KUL21-T	Epithelial cells	CMS3
KUL21-T_GTCAAGTTCGGTCTAA	KUL21	Tumor	KUL21-T	Epithelial cells	CMS1
KUL21-T_GTCACAATCTGATACG	KUL21	Tumor	KUL21-T	Epithelial cells	CMS1
KUL21-T_GTCATTTTCTCGCATC	KUL21	Tumor	KUL21-T	Epithelial cells	CMS4
KUL21-T_GTCCTCAGTTCCCTTG	KUL21	Tumor	KUL21-T	Epithelial cells	CMS3
KUL21-T_GTCCTCATCACAACGT	KUL21	Tumor	KUL21-T	Epithelial cells	CMS1
KUL21-T_GTCGGGTCATGGTCAT	KUL21	Tumor	KUL21-T	Epithelial cells	CMS1
KUL21-T_GTCGGGTGTGCCTGTG	KUL21	Tumor	KUL21-T	Epithelial cells	CMS1
KUL21-T_GTCGGGTTCCCTCTTT	KUL21	Tumor	KUL21-T	Epithelial cells	CMS3
KUL21-T_GTCGTAAAGAGGGCTT	KUL21	Tumor	KUL21-T	Epithelial cells	CMS3
KUL21-T_GTCGTAATCCAGTAGT	KUL21	Tumor	KUL21-T	Epithelial cells	CMS1
KUL21-T_GTCTCGTAGGTACTCT	KUL21	Tumor	KUL21-T	Epithelial cells	CMS1
KUL21-T_GTCTTCGTCCAGAGGA	KUL21	Tumor	KUL21-T	Epithelial cells	CMS1
KUL21-T_GTGAAGGTCTCTTGAT	KUL21	Tumor	KUL21-T	Epithelial cells	CMS1
KUL21-T_GTGCAGCAGGCTCAGA	KUL21	Tumor	KUL21-T	Epithelial cells	CMS1
KUL21-T_GTGCAGCGTCAAACTC	KUL21	Tumor	KUL21-T	Epithelial cells	CMS3
KUL21-T_GTGCGGTTCGTTTGCC	KUL21	Tumor	KUL21-T	Epithelial cells	CMS3
KUL21-T_GTGCTTCAGACGCAAC	KUL21	Tumor	KUL21-T	Epithelial cells	CMS1
KUL21-T_GTGCTTCCATACTACG	KUL21	Tumor	KUL21-T	Epithelial cells	CMS3
KUL21-T_GTGCTTCTCCCAGGTG	KUL21	Tumor	KUL21-T	Epithelial cells	CMS1
KUL21-T_GTGTGCGAGAGTACAT	KUL21	Tumor	KUL21-T	Epithelial cells	CMS1
KUL21-T_GTTAAGCGTCTCACCT	KUL21	Tumor	KUL21-T	Epithelial cells	CMS1
KUL21-T_GTTACAGTCCCTAATT	KUL21	Tumor	KUL21-T	Epithelial cells	CMS3
KUL21-T_GTTCATTCAGGAACGT	KUL21	Tumor	KUL21-T	Epithelial cells	CMS1
KUL21-T_GTTCGGGAGGCCCGTT	KUL21	Tumor	KUL21-T	Epithelial cells	CMS1
KUL21-T_GTTCGGGGTGCAGACA	KUL21	Tumor	KUL21-T	Epithelial cells	CMS1
KUL21-T_GTTCGGGGTTCCCTTG	KUL21	Tumor	KUL21-T	Epithelial cells	CMS3
KUL21-T_GTTCTCGGTATAAACG	KUL21	Tumor	KUL21-T	Epithelial cells	CMS1
KUL21-T_GTTCTCGGTCCTAGCG	KUL21	Tumor	KUL21-T	Epithelial cells	CMS1
KUL21-T_GTTCTCGGTTTGGCGC	KUL21	Tumor	KUL21-T	Epithelial cells	CMS1
KUL21-T_GTTCTCGTCCACTCCA	KUL21	Tumor	KUL21-T	Epithelial cells	CMS1
KUL21-T_GTTCTCGTCCAGGGCT	KUL21	Tumor	KUL21-T	Epithelial cells	CMS1
KUL21-T_TAAACCGCACCCATTC	KUL21	Tumor	KUL21-T	Epithelial cells	CMS1
KUL21-T_TAAACCGTCACCAGGC	KUL21	Tumor	KUL21-T	Epithelial cells	CMS3
KUL21-T_TAAACCGTCTGCTGCT	KUL21	Tumor	KUL21-T	Epithelial cells	CMS1
KUL21-T_TAAGAGAGTCCAGTTA	KUL21	Tumor	KUL21-T	Epithelial cells	CMS1
KUL21-T_TAAGCGTCACTAGTAC	KUL21	Tumor	KUL21-T	Epithelial cells	CMS1
KUL21-T_TAAGCGTGTATAATGG	KUL21	Tumor	KUL21-T	Epithelial cells	CMS1
KUL21-T_TAAGCGTTCCCTCAGT	KUL21	Tumor	KUL21-T	Epithelial cells	CMS4
KUL21-T_TAAGCGTTCTGAAAGA	KUL21	Tumor	KUL21-T	Epithelial cells	CMS3
KUL21-T_TAAGTGCAGACAGAGA	KUL21	Tumor	KUL21-T	Epithelial cells	CMS1
KUL21-T_TAAGTGCTCCATGCTC	KUL21	Tumor	KUL21-T	Epithelial cells	CMS1
KUL21-T_TACAGTGTCATGTGGT	KUL21	Tumor	KUL21-T	Epithelial cells	CMS2
KUL21-T_TACCTATTCCTAGTGA	KUL21	Tumor	KUL21-T	Epithelial cells	CMS1
KUL21-T_TACCTTACACGAAATA	KUL21	Tumor	KUL21-T	Epithelial cells	CMS1
KUL21-T_TACGGATCAGCTATTG	KUL21	Tumor	KUL21-T	Epithelial cells	CMS1
KUL21-T_TACGGATCATCGATGT	KUL21	Tumor	KUL21-T	Epithelial cells	CMS1
KUL21-T_TACGGTACATTGAGCT	KUL21	Tumor	KUL21-T	Epithelial cells	CMS1
KUL21-T_TACTCATAGGAGTTTA	KUL21	Tumor	KUL21-T	Epithelial cells	CMS1
KUL21-T_TACTCGCAGCCCAACC	KUL21	Tumor	KUL21-T	Epithelial cells	CMS1
KUL21-T_TACTCGCAGTAATCCC	KUL21	Tumor	KUL21-T	Epithelial cells	CMS1
KUL21-T_TACTTACAGGCCGAAT	KUL21	Tumor	KUL21-T	Epithelial cells	CMS1
KUL21-T_TACTTGTAGGTCGGAT	KUL21	Tumor	KUL21-T	Epithelial cells	CMS1
KUL21-T_TAGACCACAAGGTTTC	KUL21	Tumor	KUL21-T	Epithelial cells	CMS1
KUL21-T_TAGCCGGAGTGGAGAA	KUL21	Tumor	KUL21-T	Epithelial cells	CMS1
KUL21-T_TAGGCATGTGACGCCT	KUL21	Tumor	KUL21-T	Epithelial cells	CMS1
KUL21-T_TAGTGGTAGCTAGTGG	KUL21	Tumor	KUL21-T	Epithelial cells	CMS1
KUL21-T_TAGTGGTGTCCGTCAG	KUL21	Tumor	KUL21-T	Epithelial cells	CMS4
KUL21-T_TAGTTGGAGAGTCTGG	KUL21	Tumor	KUL21-T	Epithelial cells	CMS1
KUL21-T_TAGTTGGAGATGCCTT	KUL21	Tumor	KUL21-T	Epithelial cells	CMS3
KUL21-T_TAGTTGGAGTCTCCTC	KUL21	Tumor	KUL21-T	Epithelial cells	CMS3
KUL21-T_TATCAGGCAAAGGCGT	KUL21	Tumor	KUL21-T	Epithelial cells	CMS3
KUL21-T_TATCTCACACCAGCAC	KUL21	Tumor	KUL21-T	Epithelial cells	CMS3
KUL21-T_TATCTCACAGCAGTTT	KUL21	Tumor	KUL21-T	Epithelial cells	CMS3
KUL21-T_TATGCCCAGCCACGCT	KUL21	Tumor	KUL21-T	Epithelial cells	CMS1
KUL21-T_TATTACCAGGCACATG	KUL21	Tumor	KUL21-T	Epithelial cells	CMS1
KUL21-T_TATTACCGTCGACTGC	KUL21	Tumor	KUL21-T	Epithelial cells	CMS3
KUL21-T_TCAATCTAGAGCTATA	KUL21	Tumor	KUL21-T	Epithelial cells	CMS1
KUL21-T_TCACAAGGTATCACCA	KUL21	Tumor	KUL21-T	Epithelial cells	CMS1
KUL21-T_TCACAAGTCATGTCTT	KUL21	Tumor	KUL21-T	Epithelial cells	CMS1
KUL21-T_TCACAAGTCCGCGTTT	KUL21	Tumor	KUL21-T	Epithelial cells	CMS1
KUL21-T_TCACGAAGTCCGTTAA	KUL21	Tumor	KUL21-T	Epithelial cells	CMS3
KUL21-T_TCACGAATCACTCTTA	KUL21	Tumor	KUL21-T	Epithelial cells	CMS1
KUL21-T_TCAGCAAAGAGGTACC	KUL21	Tumor	KUL21-T	Epithelial cells	CMS3
KUL21-T_TCAGCTCAGGGTCGAT	KUL21	Tumor	KUL21-T	Epithelial cells	CMS1
KUL21-T_TCAGCTCCACGAGAGT	KUL21	Tumor	KUL21-T	Epithelial cells	CMS3
KUL21-T_TCAGCTCTCCCATTAT	KUL21	Tumor	KUL21-T	Epithelial cells	CMS3
KUL21-T_TCATTACCACGTAAGG	KUL21	Tumor	KUL21-T	Epithelial cells	CMS1
KUL21-T_TCATTACGTAGGCTGA	KUL21	Tumor	KUL21-T	Epithelial cells	CMS1
KUL21-T_TCATTACTCAACGGCC	KUL21	Tumor	KUL21-T	Epithelial cells	CMS1
KUL21-T_TCATTTGGTAGCTCCG	KUL21	Tumor	KUL21-T	Epithelial cells	CMS3
KUL21-T_TCATTTGTCCGCGCAA	KUL21	Tumor	KUL21-T	Epithelial cells	CMS3
KUL21-T_TCCACACGTGCACGAA	KUL21	Tumor	KUL21-T	Epithelial cells	CMS3
KUL21-T_TCCACACGTGGTACAG	KUL21	Tumor	KUL21-T	Epithelial cells	CMS3
KUL21-T_TCGAGGCAGTATCGAA	KUL21	Tumor	KUL21-T	Epithelial cells	CMS2
KUL21-T_TCGCGAGAGACTGTAA	KUL21	Tumor	KUL21-T	Epithelial cells	CMS3
KUL21-T_TCGCGAGCAGGGAGAG	KUL21	Tumor	KUL21-T	Epithelial cells	CMS1
KUL21-T_TCGGGACGTCCGTGAC	KUL21	Tumor	KUL21-T	Epithelial cells	CMS1
KUL21-T_TCGTACCAGCGATGAC	KUL21	Tumor	KUL21-T	Epithelial cells	CMS3
KUL21-T_TCGTACCGTCGAATCT	KUL21	Tumor	KUL21-T	Epithelial cells	CMS3
KUL21-T_TCGTACCTCATGGTCA	KUL21	Tumor	KUL21-T	Epithelial cells	CMS3
KUL21-T_TCGTAGATCGGACAAG	KUL21	Tumor	KUL21-T	Epithelial cells	CMS3
KUL21-T_TCTATTGGTGTTCTTT	KUL21	Tumor	KUL21-T	Epithelial cells	CMS4
KUL21-T_TCTATTGTCTGGCGTG	KUL21	Tumor	KUL21-T	Epithelial cells	CMS1
KUL21-T_TCTCATAGTGGTACAG	KUL21	Tumor	KUL21-T	Epithelial cells	CMS1
KUL21-T_TCTCTAACAGACGCTC	KUL21	Tumor	KUL21-T	Epithelial cells	CMS3
KUL21-T_TCTCTAAGTACAGTGG	KUL21	Tumor	KUL21-T	Epithelial cells	CMS1
KUL21-T_TCTCTAAGTGCAGACA	KUL21	Tumor	KUL21-T	Epithelial cells	CMS3
KUL21-T_TCTGAGAAGGGTCGAT	KUL21	Tumor	KUL21-T	Epithelial cells	CMS3
KUL21-T_TCTGAGATCAGGTTCA	KUL21	Tumor	KUL21-T	Epithelial cells	CMS3
KUL21-T_TCTGGAAGTCACCCAG	KUL21	Tumor	KUL21-T	Epithelial cells	CMS1
KUL21-T_TCTTCGGTCGTTACGA	KUL21	Tumor	KUL21-T	Epithelial cells	CMS1
KUL21-T_TCTTTCCAGGTGACCA	KUL21	Tumor	KUL21-T	Epithelial cells	CMS1
KUL21-T_TGAAAGAAGCGAGAAA	KUL21	Tumor	KUL21-T	Epithelial cells	CMS1
KUL21-T_TGAAAGAAGTACACCT	KUL21	Tumor	KUL21-T	Epithelial cells	CMS3
KUL21-T_TGACGGCAGAGCCCAA	KUL21	Tumor	KUL21-T	Epithelial cells	CMS3
KUL21-T_TGACGGCAGGGTTCCC	KUL21	Tumor	KUL21-T	Epithelial cells	CMS3
KUL21-T_TGACGGCTCTGATACG	KUL21	Tumor	KUL21-T	Epithelial cells	CMS1
KUL21-T_TGACTAGAGAACAACT	KUL21	Tumor	KUL21-T	Epithelial cells	CMS3
KUL21-T_TGACTAGCACCCAGTG	KUL21	Tumor	KUL21-T	Epithelial cells	CMS3
KUL21-T_TGAGAGGAGGACTGGT	KUL21	Tumor	KUL21-T	Epithelial cells	CMS1
KUL21-T_TGAGAGGCACGCATCG	KUL21	Tumor	KUL21-T	Epithelial cells	CMS3
KUL21-T_TGAGCCGAGAGTGACC	KUL21	Tumor	KUL21-T	Epithelial cells	CMS3
KUL21-T_TGAGCCGGTCAGAATA	KUL21	Tumor	KUL21-T	Epithelial cells	CMS3
KUL21-T_TGAGGGAGTCCATCCT	KUL21	Tumor	KUL21-T	Epithelial cells	CMS3
KUL21-T_TGATTTCTCCTCAATT	KUL21	Tumor	KUL21-T	Epithelial cells	CMS3
KUL21-T_TGCACCTAGGAGCGAG	KUL21	Tumor	KUL21-T	Epithelial cells	CMS1
KUL21-T_TGCCAAAAGGACAGAA	KUL21	Tumor	KUL21-T	Epithelial cells	CMS3
KUL21-T_TGCCAAAAGTGTCCCG	KUL21	Tumor	KUL21-T	Epithelial cells	CMS1
KUL21-T_TGCCAAACAGCGATCC	KUL21	Tumor	KUL21-T	Epithelial cells	CMS1
KUL21-T_TGCCAAATCTGCTGTC	KUL21	Tumor	KUL21-T	Epithelial cells	CMS1
KUL21-T_TGCCCATAGCAACGGT	KUL21	Tumor	KUL21-T	Epithelial cells	CMS3
KUL21-T_TGCCCATGTGAAGGCT	KUL21	Tumor	KUL21-T	Epithelial cells	CMS1
KUL21-T_TGCCCATTCTTAGCCC	KUL21	Tumor	KUL21-T	Epithelial cells	CMS1
KUL21-T_TGCCCTACACGGCCAT	KUL21	Tumor	KUL21-T	Epithelial cells	CMS1
KUL21-T_TGCCCTAGTTCCACAA	KUL21	Tumor	KUL21-T	Epithelial cells	CMS1
KUL21-T_TGCGGGTCAATGGTCT	KUL21	Tumor	KUL21-T	Epithelial cells	CMS3
KUL21-T_TGCGGGTTCCTAGTGA	KUL21	Tumor	KUL21-T	Epithelial cells	CMS3
KUL21-T_TGCGGGTTCTGTCTCG	KUL21	Tumor	KUL21-T	Epithelial cells	CMS3
KUL21-T_TGCTACCGTATCTGCA	KUL21	Tumor	KUL21-T	Epithelial cells	CMS1
KUL21-T_TGCTGCTAGCAGATCG	KUL21	Tumor	KUL21-T	Epithelial cells	CMS3
KUL21-T_TGCTGCTAGGCATGGT	KUL21	Tumor	KUL21-T	Epithelial cells	CMS1
KUL21-T_TGCTGCTGTCTTGATG	KUL21	Tumor	KUL21-T	Epithelial cells	CMS1
KUL21-T_TGCTGCTGTGCAGGTA	KUL21	Tumor	KUL21-T	Epithelial cells	CMS3
[truncated: 25,415 more rows]
