# Supplementary material for: MDFI promotes the proliferation and tolerance to chemotherapy of colorectal cancer cells by binding ITGB4/LAMB3 to activate the AKT signaling pathway
Source: Cancer Biol Ther. 2024 Feb 20;25(1):2314324. doi: 10.1080/15384047.2024.2314324 (PMC10880501; doi:10.1080/15384047.2024.2314324)
Supplement: Supplemental Material [file KCBT_A_2314324_SM1758.zip › Table S5.csv]

	bcr_patient_barcode	therapy_types	drug_name
1	TCGA-4N-A93T	Chemotherapy	Xeloda
2	TCGA-A6-2671	Other, specify in notesProtocol AMG 20060464	Study drug AMG 655
3	TCGA-A6-2671	Chemotherapy	5 FU
4	TCGA-A6-2671	Chemotherapy	Irinotecan
5	TCGA-A6-2671	Other, specify in notesAncillary	Leucovorin
6	TCGA-A6-2671	Chemotherapy	5 FU
7	TCGA-A6-2671	Targeted Molecular therapy	Avastin
8	TCGA-A6-2671	Chemotherapy	Oxaliplatin
9	TCGA-A6-2671	Chemotherapy	5 FU
10	TCGA-A6-2671	Chemotherapy	5 FU
11	TCGA-A6-2671	Targeted Molecular therapy	Avastin
12	TCGA-A6-2671	Other, specify in notesAncillary	Leucovorin
13	TCGA-A6-2671	Chemotherapy	5 FU
14	TCGA-A6-2671	Chemotherapy	Irinotecan
15	TCGA-A6-2671	Chemotherapy	5FU
16	TCGA-A6-2671	Targeted Molecular therapy	Avastin
17	TCGA-A6-2671	Chemotherapy	Irinotecan
18	TCGA-A6-2671	Chemotherapy	5-FU
19	TCGA-A6-2671	Ancillary	Leucovorin
20	TCGA-A6-2671	Chemotherapy	5-FU
21	TCGA-A6-2671	Targeted Molecular therapy	Avastin
22	TCGA-A6-2671	Chemotherapy	Irinotecan
23	TCGA-A6-2671	Targeted Molecular therapy	Erbitux
24	TCGA-A6-2674	Targeted Molecular therapy	Avastin
25	TCGA-A6-2674	Other, specify in notesAncillary	Levcovorin
26	TCGA-A6-2674	Chemotherapy	5 FU
27	TCGA-A6-2674	Chemotherapy	Oxaliplatin
28	TCGA-A6-2674	Chemotherapy	5 FU
29	TCGA-A6-2674	Chemotherapy	Oxaliplatin
30	TCGA-A6-2674	Chemotherapy	Fluorouracil
31	TCGA-A6-2674	Chemotherapy	Fluorouracil
32	TCGA-A6-2674	Targeted Molecular therapy	Bevacizumab
33	TCGA-A6-2674	Other, specify in notesancillary	Leucovorin
34	TCGA-A6-2676	Chemotherapy	5- FU
35	TCGA-A6-2676	Chemotherapy	5-FU
36	TCGA-A6-2676	Chemotherapy	Oxaliplatin
37	TCGA-A6-2676	Other, specify in notesAncillary	Leucovorin
38	TCGA-A6-2677	Other, specify in notesAncillary	Leucovorin
39	TCGA-A6-2677	Other, specify in notesAncillary	Leucovorin
40	TCGA-A6-2677	Chemotherapy	5- FU
41	TCGA-A6-2677	Chemotherapy	5- FU
42	TCGA-A6-2677	Chemotherapy	5-FU
43	TCGA-A6-2677	Chemotherapy	5-FU
44	TCGA-A6-2677	Chemotherapy	Oxaliplatin
45	TCGA-A6-2677	Chemotherapy	Oxaliplatin
46	TCGA-A6-2678	Chemotherapy	5- FU
47	TCGA-A6-2678	Chemotherapy	5- FU
48	TCGA-A6-2678	Chemotherapy	Oxaliplatin
49	TCGA-A6-2678	Other, specify in notesAncillary	Leucovorin
50	TCGA-A6-2682	Chemotherapy	5 FU
51	TCGA-A6-2682	Chemotherapy	5 FU
52	TCGA-A6-2682	Chemotherapy	5 FU
53	TCGA-A6-2682	Chemotherapy	5 FU
54	TCGA-A6-2682	Chemotherapy	Oxaliplatin
55	TCGA-A6-2682	Chemotherapy	Oxaliplatin
56	TCGA-A6-2682	Chemotherapy	Oxaliplatin
57	TCGA-A6-2682	Chemotherapy	Oxaliplatin
58	TCGA-A6-2682	Other, specify in notesAncillary	Leucovorin
59	TCGA-A6-2682	Other, specify in notesAncillary	Leucovorin
60	TCGA-A6-2682	Other, specify in notesAncillary	Leucovorin
61	TCGA-A6-2682	Other, specify in notesAncillary	Leucovorin
62	TCGA-A6-2682	Chemotherapy	5 FU
63	TCGA-A6-2682	Chemotherapy	5 FU
64	TCGA-A6-2682	Chemotherapy	5 FU
65	TCGA-A6-2682	Chemotherapy	5 FU
66	TCGA-A6-2683	Chemotherapy	Mitomycin C
67	TCGA-A6-2683	Chemotherapy	Irinotecan
68	TCGA-A6-2683	Other, specify in notesAncillary Agent	Leucovorin
69	TCGA-A6-2683	Targeted Molecular therapy	Avastin
70	TCGA-A6-2683	Chemotherapy	Oxaliplatin
71	TCGA-A6-2683	Chemotherapy	5 FU
72	TCGA-A6-2683	Chemotherapy	5 FU
73	TCGA-A6-2683	Chemotherapy	5 FU
74	TCGA-A6-2683	Other, specify in notesAncillary	Levcovorin
75	TCGA-A6-2683	Targeted Molecular therapy	Avastin
76	TCGA-A6-2683	Chemotherapy	5 FU
77	TCGA-A6-3807	Other, specify in notesAncillary	Leucovorin
78	TCGA-A6-3807	Chemotherapy	5-FU
79	TCGA-A6-3807	Chemotherapy	Oxaliplatin
80	TCGA-A6-3807	Chemotherapy	5 FU
81	TCGA-A6-4107	Chemotherapy	5 FU
82	TCGA-A6-4107	Chemotherapy	5 FU
83	TCGA-A6-4107	Chemotherapy	Oxaliplatin
84	TCGA-A6-4107	Other, specify in notesAncillary	Leucovorin
85	TCGA-A6-5657	Other, specify in notesLeucovorin	Leucovorin
86	TCGA-A6-5657	Chemotherapy	5 FU
87	TCGA-A6-5657	Chemotherapy	Oxaliplatin
88	TCGA-A6-5660	Other, specify in notesAncillary	Leucovorin
89	TCGA-A6-5660	Chemotherapy	Oxaliplatin
90	TCGA-A6-5660	Chemotherapy	5FU
91	TCGA-A6-5660	Chemotherapy	5 FU
92	TCGA-A6-5662	Chemotherapy	Oxaliplatin
93	TCGA-A6-5662	Targeted Molecular therapy	Bevacizumab
94	TCGA-A6-5662	Chemotherapy	Fluorouracil
95	TCGA-A6-5662	Other, specify in notesAncillary	Leucovorin
96	TCGA-A6-5662	Chemotherapy	Xeloda
97	TCGA-A6-5662	Chemotherapy	Fluorouracil
98	TCGA-A6-5664	Chemotherapy	Irinotecan
99	TCGA-A6-5664	Other, specify in notesAncillary	Leucovorin
100	TCGA-A6-5664	Chemotherapy	Fluorouracil
101	TCGA-A6-5664	Other, specify in notesAncillary	Leucovorin
102	TCGA-A6-5664	Targeted Molecular therapy	Bevacizumab
103	TCGA-A6-5664	Chemotherapy	Fluorouracil
104	TCGA-A6-5664	Chemotherapy	Oxaliplatin
105	TCGA-A6-5664	Targeted Molecular therapy	Bevacizumab
106	TCGA-A6-5664	Chemotherapy	Fluorouracil
107	TCGA-A6-5664	Chemotherapy	Irinotecan
108	TCGA-A6-5664	Targeted Molecular therapy	Bevacizumab
109	TCGA-A6-5664	Ancillary	Leucovorin
110	TCGA-A6-5664	Chemotherapy	Fluorouracil
111	TCGA-A6-5664	Chemotherapy	Fluorouracil
112	TCGA-A6-5667	Chemotherapy	Oxaliplatin
113	TCGA-A6-5667	Other, specify in notesAncillary	Leucovorin
114	TCGA-A6-5667	Chemotherapy	5 FU
115	TCGA-A6-5667	Chemotherapy	5FU
116	TCGA-A6-6137	Chemotherapy	Fluorouracil
117	TCGA-A6-6137	Chemotherapy	Oxaliplatin
118	TCGA-A6-6137	Other, specify in notesAncillary	Leucovorin
119	TCGA-A6-6140	Chemotherapy	Oxaliplatin
120	TCGA-A6-6140	Other, specify in notesAncillary	Leucovorin
121	TCGA-A6-6140	Chemotherapy	Fluorouracil
122	TCGA-A6-6141	Chemotherapy	5FU
123	TCGA-A6-6141	Chemotherapy	Oxaliplatin
124	TCGA-A6-6141	Other, specify in notesAncillary	Leucovorin
125	TCGA-A6-6141	Chemotherapy	5FU
126	TCGA-A6-6142	Chemotherapy	Fluorouracil
127	TCGA-A6-6142	Chemotherapy	Fluorouracil
128	TCGA-A6-6142	Chemotherapy	Oxaliplatin
129	TCGA-A6-6142	Other, specify in notesAncillary	Leucovorin
130	TCGA-A6-6648		Oxaliplatin
131	TCGA-A6-6648		Leucovorin
132	TCGA-A6-6648		Cetuximab Study drug
133	TCGA-A6-6648		5 FU
134	TCGA-A6-6649	Chemotherapy	Fluorouracil
135	TCGA-A6-6649	Chemotherapy	Fluorouracil
136	TCGA-A6-6649	Chemotherapy	Oxaliplatin
137	TCGA-A6-6649	Chemotherapy	Oxaliplatin
138	TCGA-A6-6649	Chemotherapy	Fluorouracil
139	TCGA-A6-6649	Chemotherapy	Fluorouracil
140	TCGA-A6-6649	Other, specify in notesAncillary	Leucovorin
141	TCGA-A6-6649	Other, specify in notesAncillary	Leucovorin
142	TCGA-A6-6651	Other, specify in notesAncillary	Leucovorin
143	TCGA-A6-6651	Chemotherapy	Oxaliplatin
144	TCGA-A6-6651	Chemotherapy	Fluorouracil
145	TCGA-A6-6651	Chemotherapy	Fluorouracil
146	TCGA-A6-6652	Targeted Molecular therapy	Cetuximab
147	TCGA-A6-6652	Ancillary	Leucovorin
148	TCGA-A6-6652	Chemotherapy	Oxaliplatin
149	TCGA-A6-6652	Chemotherapy	Fluorouracil
150	TCGA-A6-6652	Chemotherapy	Fluorouracil
151	TCGA-A6-6654	Chemotherapy	Oxaliplatin
152	TCGA-A6-6654	Other, specify in notesAncillary	Leucovorin
153	TCGA-A6-6654	Chemotherapy	5 FU
154	TCGA-A6-6654	Chemotherapy	5 FU
155	TCGA-A6-6781	Chemotherapy	Oxaliplatin
156	TCGA-A6-6781	Chemotherapy	Fluorouracil
157	TCGA-A6-6781	Chemotherapy	Fluorouracil
158	TCGA-A6-6781	Other, specify in notesAncillary	Leucovorin
159	TCGA-A6-A565	Chemotherapy	5FU
160	TCGA-A6-A565	Ancillary	Leucovorin
161	TCGA-A6-A565	Chemotherapy	Oxaliplatin
162	TCGA-A6-A566	Chemotherapy	Oxaliplatin
163	TCGA-A6-A566	Chemotherapy	Fluorouracil
164	TCGA-A6-A566	Ancillary	Leucovorin
165	TCGA-A6-A566	Chemotherapy	Fluorouracil
166	TCGA-A6-A56B	Chemotherapy	Fluorouracil
167	TCGA-A6-A56B	Ancillary	Leucovorin
168	TCGA-A6-A56B	Chemotherapy	Oxaliplatin
169	TCGA-A6-A56B	Chemotherapy	Fluorouracil
170	TCGA-A6-A56B	Targeted Molecular therapy	Cetuximab
171	TCGA-A6-A5ZU	Chemotherapy	Oxaliplatin
172	TCGA-A6-A5ZU	Ancillary	Leucovorin
173	TCGA-A6-A5ZU	Chemotherapy	Fluorouracil
174	TCGA-A6-A5ZU	Chemotherapy	Fluorouracil
175	TCGA-AA-3494	Chemotherapy	Folinic acid
176	TCGA-AA-3494	Chemotherapy	5-Fluorouracil
177	TCGA-AA-3494	Chemotherapy	Capecitabine
178	TCGA-AA-3494	Chemotherapy	Oxaliplatin
179	TCGA-AA-3494	Chemotherapy	Irinotecan
180	TCGA-AA-3494	Targeted Molecular therapy	Cetuximab
181	TCGA-AA-3517	Chemotherapy	Folinic acid
182	TCGA-AA-3517	Chemotherapy	5-Fluorouracil
183	TCGA-AA-3517	Chemotherapy	Irinotecan
184	TCGA-AA-3517	Chemotherapy	Oxaliplatin
185	TCGA-AA-3517	Targeted Molecular therapy	Bevacizumab
186	TCGA-AA-3542	Chemotherapy	Folinic acid
187	TCGA-AA-3542	Chemotherapy	5-Fluorouracil
188	TCGA-AA-3542	Chemotherapy	Oxaliplatin
189	TCGA-AA-3548	Chemotherapy	Folinic acid
190	TCGA-AA-3548	Chemotherapy	5-Fluorouracil
191	TCGA-AA-3548	Chemotherapy	Irinotecan
192	TCGA-AA-3560	Chemotherapy	Folinic acid
193	TCGA-AA-3560	Chemotherapy	Folinic acid
194	TCGA-AA-3560	Chemotherapy	5-Fluorouracil
195	TCGA-AA-3560	Chemotherapy	5-Fluorouracil
196	TCGA-AA-3560	Chemotherapy	Oxaliplatin
197	TCGA-AA-3560	Chemotherapy	Oxaliplatin
198	TCGA-AA-3562	Chemotherapy	Folinic acid
199	TCGA-AA-3562	Chemotherapy	Folinic acid
200	TCGA-AA-3562	Chemotherapy	5-Fluorouracil
201	TCGA-AA-3562	Chemotherapy	5-Fluorouracil
202	TCGA-AA-3562	Chemotherapy	Oxaliplatin
203	TCGA-AA-3562	Chemotherapy	Oxaliplatin
204	TCGA-AA-3662	Chemotherapy	Capecitabine
205	TCGA-AA-3662	Chemotherapy	Capecitabine
206	TCGA-AA-3678	Chemotherapy	Folinic acid
207	TCGA-AA-3678	Chemotherapy	5-Fluorouracil
208	TCGA-AA-3679	Chemotherapy	Folinic acid
209	TCGA-AA-3679	Chemotherapy	5-Fluorouracil
210	TCGA-AA-3679	Chemotherapy	Irinotecan
211	TCGA-AA-3679	Targeted Molecular therapy	Bevacizumab
212	TCGA-AA-3680	Chemotherapy	Folinic acid
213	TCGA-AA-3680	Chemotherapy	5-Fluorouracil
214	TCGA-AA-3680	Chemotherapy	Oxaliplatin
215	TCGA-AA-3692	Chemotherapy	Folinic acid
216	TCGA-AA-3692	Chemotherapy	Folinic acid
217	TCGA-AA-3692	Chemotherapy	5-Fluorouracil
218	TCGA-AA-3692	Chemotherapy	5-Fluorouracil
219	TCGA-AA-3692	Chemotherapy	Irinotecan
220	TCGA-AA-3692	Chemotherapy	Irinotecan
221	TCGA-AA-3692	Targeted Molecular therapy	Bevacizumab
222	TCGA-AA-3692	Targeted Molecular therapy	Bevacizumab
223	TCGA-AA-3692	Targeted Molecular therapy	Cetuximab
224	TCGA-AA-3692	Targeted Molecular therapy	Cetuximab
225	TCGA-AA-3713	Chemotherapy	5-Fluorouracil
226	TCGA-AA-3713	Chemotherapy	5-Fluorouracil
227	TCGA-AA-3841	Chemotherapy	Folinic acid
228	TCGA-AA-3841	Chemotherapy	5-Fluorouracil
229	TCGA-AA-3841	Chemotherapy	Oxaliplatin
230	TCGA-AA-3842	Chemotherapy	Folinic acid
231	TCGA-AA-3842	Chemotherapy	5-Fluorouracil
232	TCGA-AA-3842	Chemotherapy	Oxaliplatin
233	TCGA-AA-3844	Chemotherapy	Capecitabine
234	TCGA-AA-3844	Chemotherapy	Capecitabine
235	TCGA-AA-3844	Chemotherapy	Folinic acid
236	TCGA-AA-3844	Chemotherapy	Folinic acid
237	TCGA-AA-3844	Chemotherapy	5-Fluorouracil
238	TCGA-AA-3844	Chemotherapy	5-Fluorouracil
239	TCGA-AA-3844	Chemotherapy	Oxaliplatin
240	TCGA-AA-3844	Chemotherapy	Oxaliplatin
241	TCGA-AA-3844	Targeted Molecular therapy	Bevacizumab
242	TCGA-AA-3844	Targeted Molecular therapy	Bevacizumab
243	TCGA-AA-3860	Chemotherapy	Folinic acid
244	TCGA-AA-3860	Chemotherapy	Folinic acid
245	TCGA-AA-3860	Chemotherapy	5-Fluorouracil
246	TCGA-AA-3860	Chemotherapy	5-Fluorouracil
247	TCGA-AA-3860	Chemotherapy	Oxaliplatin
248	TCGA-AA-3860	Chemotherapy	Oxaliplatin
249	TCGA-AA-3869	Chemotherapy	Capecitabine
250	TCGA-AA-3869	Chemotherapy	Folinic acid
251	TCGA-AA-3869	Chemotherapy	5-Fluorouracil
252	TCGA-AA-3869	Chemotherapy	Irinotecan
253	TCGA-AA-3869	Targeted Molecular therapy	Bevacizumab
254	TCGA-AA-3869	Targeted Molecular therapy	Cetuximab
255	TCGA-AA-3870	Chemotherapy	Folinic acid
256	TCGA-AA-3870	Chemotherapy	Folinic acid
257	TCGA-AA-3870	Chemotherapy	5-Fluorouracil
258	TCGA-AA-3870	Chemotherapy	5-Fluorouracil
259	TCGA-AA-3870	Chemotherapy	Oxaliplatin
260	TCGA-AA-3870	Chemotherapy	Oxaliplatin
261	TCGA-AA-3930	Chemotherapy	Capecitabine
262	TCGA-AA-3955	Chemotherapy	Capecitabine
263	TCGA-AA-3955	Chemotherapy	Oxaliplatin
264	TCGA-AA-3967	Chemotherapy	Folinic acid
265	TCGA-AA-3967	Chemotherapy	5-Fluorouracil
266	TCGA-AA-3967	Chemotherapy	Oxaliplatin
267	TCGA-AA-3971	Chemotherapy	Folinic acid
268	TCGA-AA-3971	Chemotherapy	5-Fluorouracil
269	TCGA-AA-3971	Chemotherapy	Oxaliplatin
270	TCGA-AA-3972	Chemotherapy	Capecitabine
271	TCGA-AA-3972	Chemotherapy	Capecitabine
272	TCGA-AA-3972	Chemotherapy	Oxaliplatin
273	TCGA-AA-3972	Chemotherapy	Oxaliplatin
274	TCGA-AA-3972	Chemotherapy	Folinic acid
275	TCGA-AA-3972	Chemotherapy	Folinic acid
276	TCGA-AA-3972	Chemotherapy	5-Fluoruoracil
277	TCGA-AA-3972	Chemotherapy	5-Fluoruoracil
278	TCGA-AA-3972	Chemotherapy	Oxaliplatin
279	TCGA-AA-3972	Chemotherapy	Oxaliplatin
280	TCGA-AA-3972	Targeted Molecular therapy	Bevacizumab
281	TCGA-AA-3972	Targeted Molecular therapy	Bevacizumab
282	TCGA-AA-3973	Chemotherapy	Folinic acid
283	TCGA-AA-3973	Chemotherapy	5-Fluorouracil
284	TCGA-AA-3973	Chemotherapy	Irinotecan
285	TCGA-AA-3973	Targeted Molecular therapy	Bevacizumab
286	TCGA-AA-3976	Chemotherapy	Folinic acid
287	TCGA-AA-3976	Chemotherapy	Folinic acid
288	TCGA-AA-3976	Chemotherapy	5-Fluorouracil
289	TCGA-AA-3976	Chemotherapy	5-Fluorouracil
290	TCGA-AA-3976	Chemotherapy	Oxaliplatin
291	TCGA-AA-3976	Chemotherapy	Oxaliplatin
292	TCGA-AA-3994	Chemotherapy	Capecitabine
293	TCGA-AA-A00F	Chemotherapy	Folinic acid
294	TCGA-AA-A00F	Chemotherapy	5-Fluorouracil
295	TCGA-AA-A00F	Chemotherapy	Oxaliplatin
296	TCGA-AA-A00J	Chemotherapy	5-Fluorouracil
297	TCGA-AA-A00Q	Chemotherapy	Folinic acid
298	TCGA-AA-A00Q	Chemotherapy	5-Fluorouracil
299	TCGA-AA-A00Q	Chemotherapy	Oxaliplatin
300	TCGA-AA-A00U	Chemotherapy	Folinic acid
301	TCGA-AA-A00U	Chemotherapy	5-Fluorouracil
302	TCGA-AA-A00U	Chemotherapy	Oxaliplatin
303	TCGA-AA-A010	Chemotherapy	Folinic acid
304	TCGA-AA-A010	Chemotherapy	5-Fluorouracil
305	TCGA-AA-A010	Chemotherapy	Oxaliplatin
306	TCGA-AA-A01D	Chemotherapy	Capecitabine
307	TCGA-AA-A01D	Chemotherapy	Oxaliplatin
308	TCGA-AA-A01D	Chemotherapy	Irinotecan
309	TCGA-AA-A01D	Chemotherapy	Mitomycin
310	TCGA-AA-A01D	Targeted Molecular therapy	Bevacizumab
311	TCGA-AA-A01D	Targeted Molecular therapy	Panitumumab
312	TCGA-AA-A01F	Chemotherapy	Folinic acid
313	TCGA-AA-A01F	Chemotherapy	5-Fluorouracil
314	TCGA-AA-A01F	Chemotherapy	Oxaliplatin
315	TCGA-AA-A01K	Chemotherapy	Folinic acid
316	TCGA-AA-A01K	Chemotherapy	5-Fluorouracil
317	TCGA-AA-A01K	Chemotherapy	Oxaliplatin
318	TCGA-AA-A01R	Chemotherapy	5-Fluorouracil
319	TCGA-AA-A01R	Chemotherapy	Folinic acid
320	TCGA-AA-A01R	Chemotherapy	Irinotecan
321	TCGA-AA-A01T	Chemotherapy	5-Fluorouracil
322	TCGA-AA-A01T	Chemotherapy	Folinic acid
323	TCGA-AA-A02F	Chemotherapy	Folinic acid
324	TCGA-AA-A02F	Chemotherapy	5-Fluorouracil
325	TCGA-AA-A02F	Chemotherapy	Irinotecan
326	TCGA-AA-A02F	Chemotherapy	Oxaliplatin
327	TCGA-AA-A02F	Targeted Molecular therapy	Bevacizumab
328	TCGA-AA-A02K	Chemotherapy	Folinic acid
329	TCGA-AA-A02K	Chemotherapy	5-Fluorouracil
330	TCGA-AA-A02K	Chemotherapy	Irinotecan
331	TCGA-AA-A02K	Targeted Molecular therapy	Bevacizumab
332	TCGA-AD-6889	Chemotherapy	Xeloda
333	TCGA-AD-6901	Chemotherapy	Xeloda
334	TCGA-AD-6964	Chemotherapy	Folfox
335	TCGA-AD-6964	Chemotherapy	Folfox
336	TCGA-AD-6965	Chemotherapy	Oxaliplatin
337	TCGA-AD-6965	Chemotherapy	Avastin
338	TCGA-AD-6965	Chemotherapy	Irinotecan
339	TCGA-AD-6965	Chemotherapy	5-FU
340	TCGA-AD-6965	Chemotherapy	5FU
341	TCGA-AD-6965	Ancillary	Leucovorin
342	TCGA-AY-4070	Chemotherapy	5FU
343	TCGA-AY-4070	Chemotherapy	XELODA
344	TCGA-AY-4070	Chemotherapy	Irinotecan
345	TCGA-AY-4070	Chemotherapy	Oxaliplatin
346	TCGA-AY-5543	Chemotherapy	Oxaliplatin
347	TCGA-AY-5543	Other, specify in notesAncillary agent	Leucovorin
348	TCGA-AY-5543	Chemotherapy	5FU
349	TCGA-AY-6386	Chemotherapy	5FU
350	TCGA-AY-6386	Chemotherapy	Oxaliplatin
351	TCGA-AY-6386	Other, specify in notesAncillary agent	Leucovorin
352	TCGA-AY-A8YK	Chemotherapy	5FU
353	TCGA-AY-A8YK	Chemotherapy	Oxaliplatin
354	TCGA-AY-A8YK	Immunotherapy	Bevacizumab
355	TCGA-AZ-4308	Chemotherapy	Folinic acid
356	TCGA-AZ-4308	Chemotherapy	Avastin
357	TCGA-AZ-4308	Chemotherapy	Leucovorin
358	TCGA-AZ-4323	Chemotherapy	Oxaliplatin
359	TCGA-AZ-4615	Chemotherapy	XELODA
360	TCGA-AZ-4616	Chemotherapy	XELODA
361	TCGA-AZ-4682	Chemotherapy	Avastin
362	TCGA-AZ-4682	Chemotherapy	Camptosar
363	TCGA-AZ-4682	Chemotherapy	Folinic acid
364	TCGA-AZ-4682	Chemotherapy	5-FU
365	TCGA-AZ-4684	Chemotherapy	Folfox
366	TCGA-AZ-6600	Chemotherapy	CPT-11
367	TCGA-AZ-6600	Chemotherapy	5-FU
368	TCGA-AZ-6600	Chemotherapy	Leucovorin
369	TCGA-AZ-6605	Chemotherapy	FOLFOX
370	TCGA-AZ-6606	Chemotherapy	Folfiri
371	TCGA-AZ-6606	Chemotherapy	5 FU
372	TCGA-CA-5254	Chemotherapy	oxaliplatin
373	TCGA-CA-5254	Chemotherapy	5-Fluorouracil
374	TCGA-CA-5254	Chemotherapy	Folinic Acid
375	TCGA-CA-5255	Chemotherapy	oxaliplatin
376	TCGA-CA-5255	Chemotherapy	5-Fluorouracil
377	TCGA-CA-5255	Chemotherapy	Folinic Acid
378	TCGA-CA-5256	Chemotherapy	oxaliplatin
379	TCGA-CA-5256	Chemotherapy	5-Fluorouracil
380	TCGA-CA-5256	Chemotherapy	Folinic Acid
381	TCGA-CA-5796	Chemotherapy	oxaliplatin
382	TCGA-CA-5796	Chemotherapy	5-Fluorouracil
383	TCGA-CA-5796	Chemotherapy	Folinic Acid
384	TCGA-CA-6715	Chemotherapy	oxaliplatin
385	TCGA-CA-6715	Chemotherapy	5-Fluorouracil
386	TCGA-CA-6715	Chemotherapy	Folinic Acid
387	TCGA-CA-6716	Chemotherapy	oxaliplatin
388	TCGA-CA-6716	Chemotherapy	5-Fluorouracil
389	TCGA-CA-6716	Chemotherapy	Folinic Acid
390	TCGA-CA-6717	Chemotherapy	oxaliplatin
391	TCGA-CA-6717	Chemotherapy	5-Fluorouracil
392	TCGA-CA-6717	Chemotherapy	Folinic Acid
393	TCGA-CK-4947	Other, specify in notes	Folinic Acid
394	TCGA-CK-4947	Chemotherapy	Fluorouracil
395	TCGA-CK-4947	Chemotherapy	Oxaliplatin
396	TCGA-CK-4950	Chemotherapy	FolFox
397	TCGA-CK-4950	Chemotherapy	Oxaliplatin
398	TCGA-CK-4950	Ancillary	Leucovorin
399	TCGA-CK-4950	Chemotherapy	Fluorouracil
400	TCGA-CM-4743	Chemotherapy	Capecitabine
401	TCGA-CM-4747	Other, specify in notesAncillary	Pegfilgrastim
402	TCGA-CM-4747	Chemotherapy	Fluorouracil
403	TCGA-CM-4747	Chemotherapy	Oxaliplatin
404	TCGA-CM-4747	Chemotherapy	Fluorouracil
405	TCGA-CM-4747	Other, specify in notesAncillary	Leucovorin
406	TCGA-CM-4748	Chemotherapy	Fluorouracil
407	TCGA-CM-4748	Chemotherapy	Fluorouracil
408	TCGA-CM-4748	Chemotherapy	Oxaliplatin
409	TCGA-CM-4748	Other, specify in notesAncillary	Leucovorin
410	TCGA-CM-4748	Chemotherapy	Oxaliplatin
411	TCGA-CM-4748	Chemotherapy	IRINOtecan HCl
412	TCGA-CM-4748	Chemotherapy	BEVACIZumab
413	TCGA-CM-4748	Chemotherapy	Floxuridine
414	TCGA-CM-4748	Ancillary	Leucovorin Calcium
415	TCGA-CM-4748	Chemotherapy	CETUXimab
416	TCGA-CM-4748	Chemotherapy	IRINOtecan HCl
417	TCGA-CM-4750	Chemotherapy	Fluorouracil
418	TCGA-CM-4750	Chemotherapy	Oxaliplatin
419	TCGA-CM-4750	Other, specify in notesAncillary	Leucovorin
420	TCGA-CM-4750	Chemotherapy	Fluorouracil
421	TCGA-CM-4751	Chemotherapy	Oxaliplatin
422	TCGA-CM-4751	Chemotherapy	Fluorouracil
423	TCGA-CM-4751	Chemotherapy	Fluorouracil
424	TCGA-CM-4751	Other, specify in notesAncillary	Leucovorin Calcium
425	TCGA-CM-5341	Chemotherapy	fluorouracil
426	TCGA-CM-5341	Chemotherapy	fluorouracil
427	TCGA-CM-5341	Other, specify in notesAncillary	Leucovorin Calcium
428	TCGA-CM-5344	Other, specify in notesAncillary agent	Pegfilgrastim (Peg G-CSF)
429	TCGA-CM-5344	Chemotherapy	Oxaliplatin
430	TCGA-CM-5344	Chemotherapy	Fluorouracil
431	TCGA-CM-5344	Chemotherapy	Fluorouracil
432	TCGA-CM-5344	Other, specify in notesAncillary agent	Leucovorin
433	TCGA-CM-5344	Other, specify in notesAncillary agent	Filgrastim (G-CSF)
434	TCGA-CM-5860	Other, specify in notesAncillary agent	Leucovorin
435	TCGA-CM-5860	Chemotherapy	Fluorouracil
436	TCGA-CM-5860	Chemotherapy	Fluorouracil
437	TCGA-CM-5860	Chemotherapy	Oxaliplatin
438	TCGA-CM-5863	Chemotherapy	Oxaliplatin
439	TCGA-CM-5863	Chemotherapy	Fluorouracil
440	TCGA-CM-5863	Other, specify in notesAncillary	Pegfilgrastim
441	TCGA-CM-5863	Other, specify in notesAncillary	Leucovorin Calcium
442	TCGA-CM-5863	Chemotherapy	Fluorouracil
443	TCGA-CM-5868	Chemotherapy	Floxuridine
444	TCGA-CM-5868	Chemotherapy	Fluorouracil
445	TCGA-CM-5868	Chemotherapy	Oxaliplatin
446	TCGA-CM-5868	Chemotherapy	Irinotecan HCl
447	TCGA-CM-5868	Other, specify in notesAncillary agent	Leucovorin
448	TCGA-CM-5868	Other, specify in notesAncillary agent	Dexamethasone
449	TCGA-CM-6162	Chemotherapy	Oxaliplatin
450	TCGA-CM-6162	Chemotherapy	Fluorouracil
451	TCGA-CM-6162	Chemotherapy	Fluorouracil
452	TCGA-CM-6162	Other, specify in notesAncillary agent	Leucovorin
453	TCGA-CM-6169	Other, specify in notesAncillary agent	Leucovorin
454	TCGA-CM-6169	Chemotherapy	Fluorouracil
455	TCGA-CM-6169	Chemotherapy	Fluorouracil
456	TCGA-CM-6169	Chemotherapy	Oxaliplatin
457	TCGA-CM-6172	Other, specify in notesAncillary agent	Leucovorin
458	TCGA-CM-6172	Chemotherapy	Fluorouracil
459	TCGA-CM-6172	Chemotherapy	Fluorouracil
460	TCGA-CM-6675	Chemotherapy	Fluorouracil
461	TCGA-CM-6675	Other, specify in notesAncillary	Leucovorin Calcium
462	TCGA-CM-6675	Chemotherapy	Oxaliplatin
463	TCGA-CM-6675	Other, specify in notesAncillary	Pegfilgrastim
464	TCGA-CM-6675	Chemotherapy	Fluorouracil
465	TCGA-CM-6675	Chemotherapy	IRINOtecan HCl
466	TCGA-CM-6675	Chemotherapy	Leucovorin Calcium
467	TCGA-CM-6675	Chemotherapy	Cetuximab
468	TCGA-CM-6675	Chemotherapy	Floxuridine
469	TCGA-CM-6675	Chemotherapy	Fluorouracil
470	TCGA-CM-6678	Chemotherapy	Floxuridine
471	TCGA-CM-6678	Chemotherapy	IRINOtecan HCl
472	TCGA-CM-6678	Chemotherapy	Irinotecan HCL
473	TCGA-CM-6678	Chemotherapy	Oxaliplatin
474	TCGA-CM-6678	Chemotherapy	Floxuridine
475	TCGA-D5-5538	Chemotherapy	Calcium Foliatum, fluorouracilum, oxaliplatinum, dexamethassone
476	TCGA-D5-5539	Chemotherapy	5-FU
477	TCGA-D5-5541	Chemotherapy	Calcium Foliatum, fluorouracilum, oxaliplatinum, dexamethassone
478	TCGA-D5-6529	Chemotherapy	oxaliplatinum+ 5-FU
479	TCGA-D5-6533	Chemotherapy	Oxaliplatin, Folinic acid, Fluorouracil
480	TCGA-D5-6536	Chemotherapy	5-FU
481	TCGA-D5-6538	Chemotherapy	XELODA
482	TCGA-D5-6926	Chemotherapy	5-Fluorouracil + leucovorin
483	TCGA-D5-6929	Chemotherapy	oxaliplatinum+5 fluorouracilum
484	TCGA-DM-A0XF	Chemotherapy	Mayo 425-20
485	TCGA-DM-A0XF	Chemotherapy	FOLFIRI
486	TCGA-F4-6460	Chemotherapy	Capecitabine
487	TCGA-F4-6460	Chemotherapy	Oxaliplatin
488	TCGA-F4-6460	Chemotherapy	Raltitrexed
489	TCGA-F4-6569	Ancillary	Leucovorin
490	TCGA-F4-6569	Chemotherapy	5-Fluorouracil
491	TCGA-F4-6805	Chemotherapy	Xeloda
492	TCGA-F4-6806	Chemotherapy	Irinotecan
493	TCGA-F4-6806	Ancillary	Leucovorin
494	TCGA-F4-6806	Chemotherapy	5-Fluorouracil
495	TCGA-F4-6806	Chemotherapy	Mitomycin
496	TCGA-F4-6806	Chemotherapy	Capecitabine
497	TCGA-F4-6806	Chemotherapy	Oxaliplatin
498	TCGA-F4-6806	Chemotherapy	Capecitabine
499	TCGA-F4-6806	Chemotherapy	Oxaliplatin
500	TCGA-F4-6806	Ancillary	Leucovorin
501	TCGA-F4-6806	Chemotherapy	Camptosar
502	TCGA-F4-6806	Chemotherapy	5-Fluorouracil
503	TCGA-F4-6806	Chemotherapy	Avastin
504	TCGA-F4-6806	Chemotherapy	Oxaliplatin
505	TCGA-F4-6806	Chemotherapy	Capecitabine
506	TCGA-F4-6806	Targeted Molecular therapy	Bevacizumab
507	TCGA-F4-6807	Chemotherapy	Xeloda
508	TCGA-F4-6856	Ancillary	Leucovorin
509	TCGA-F4-6856	Chemotherapy	5-Fluorouracil
510	TCGA-G4-6293	Chemotherapy	Fluorouracil
511	TCGA-G4-6294	Chemotherapy	Fluorouracil
512	TCGA-G4-6294	Chemotherapy	Fluorouracil
513	TCGA-G4-6294	Chemotherapy	Oxaliplatin
514	TCGA-G4-6294	Chemotherapy	Oxaliplatin
515	TCGA-G4-6294	Chemotherapy	Leucovorin
516	TCGA-G4-6294	Chemotherapy	Leucovorin
517	TCGA-G4-6294	Chemotherapy	Erbitux
518	TCGA-G4-6294	Chemotherapy	Erbitux
519	TCGA-G4-6294	Chemotherapy	Oxaliplatin
520	TCGA-G4-6294	Chemotherapy	Oxaliplatin
521	TCGA-G4-6294	Chemotherapy	Leucovorin
522	TCGA-G4-6294	Chemotherapy	Leucovorin
523	TCGA-G4-6294	Chemotherapy	Avastin
524	TCGA-G4-6294	Chemotherapy	Avastin
525	TCGA-G4-6294	Chemotherapy	Irinotecan
526	TCGA-G4-6294	Chemotherapy	Irinotecan
527	TCGA-G4-6294	Chemotherapy	Erbitux
528	TCGA-G4-6294	Chemotherapy	Erbitux
529	TCGA-G4-6294	Chemotherapy	Fluorouracil
530	TCGA-G4-6294	Chemotherapy	Fluorouracil
531	TCGA-G4-6297	Chemotherapy	Fluorouracil
532	TCGA-G4-6297	Chemotherapy	Bevacizumab
533	TCGA-G4-6297	Chemotherapy	Bevacizumab
534	TCGA-G4-6297	Chemotherapy	Leucovorin
535	TCGA-G4-6297	Chemotherapy	Oxaliplatin
536	TCGA-G4-6297	Chemotherapy	Oxaliplatin
537	TCGA-G4-6297	Chemotherapy	Irinotecan
538	TCGA-G4-6297	Chemotherapy	Cetuximab
539	TCGA-G4-6297	Chemotherapy	Xeloda
540	TCGA-G4-6297	Chemotherapy	Irinotecan
541	TCGA-G4-6297	Chemotherapy	Fluorouracil
542	TCGA-G4-6297	Chemotherapy	Leucovorin
543	TCGA-G4-6297	Chemotherapy	Oxaliplatin
544	TCGA-G4-6297	Chemotherapy	Fluorouracil
545	TCGA-G4-6297	Chemotherapy	Avastin
546	TCGA-G4-6298	Chemotherapy	Irinotecan
547	TCGA-G4-6298	Chemotherapy	Irinotecan
548	TCGA-G4-6298	Chemotherapy	Erbitux
549	TCGA-G4-6298	Chemotherapy	Erbitux
550	TCGA-G4-6299	Other, specify in notesPhase III Clinical Trial	Leucovorin
551	TCGA-G4-6299	Other, specify in notesPhase III Clinical Trial	Oxaliplatin
552	TCGA-G4-6299	Other, specify in notesPhase III Clinical Trial	Fluorouracil
553	TCGA-G4-6299	Other, specify in notesPhase III Clinical Trial	Bevacizumab
554	TCGA-G4-6303	Chemotherapy	5-FU
555	TCGA-G4-6303	Chemotherapy	5-FU
556	TCGA-G4-6303	Chemotherapy	Leucovorin
557	TCGA-G4-6303	Chemotherapy	Avastin
558	TCGA-G4-6303	Chemotherapy	Oxaliplatin
559	TCGA-G4-6303	Chemotherapy	Leucovorin
560	TCGA-G4-6303	Chemotherapy	Leucovorin
561	TCGA-G4-6303	Chemotherapy	Irinotecan
562	TCGA-G4-6303	Chemotherapy	5-FU
563	TCGA-G4-6303	Chemotherapy	5-FU
564	TCGA-G4-6303	Chemotherapy	Leucovorin
565	TCGA-G4-6303	Chemotherapy	Bevacizumab
566	TCGA-G4-6303	Chemotherapy	Erbitux
567	TCGA-G4-6303	Chemotherapy	Irinotecan
568	TCGA-G4-6303	Chemotherapy	Oxaliplatin
569	TCGA-G4-6304	Chemotherapy	Fluorouracil
570	TCGA-G4-6304	Chemotherapy	Oxaliplatin
571	TCGA-G4-6304	Chemotherapy	Leucovorin
572	TCGA-G4-6307	Chemotherapy	Fluorouracil
573	TCGA-G4-6307	Chemotherapy	Oxaliplatin
574	TCGA-G4-6307	Chemotherapy	Leucovorin
575	TCGA-G4-6309	Chemotherapy	Xeloda
576	TCGA-G4-6310	Chemotherapy	5-FU
577	TCGA-G4-6310	Chemotherapy	5-FU
578	TCGA-G4-6310	Chemotherapy	Xeloda
579	TCGA-G4-6310	Chemotherapy	Xeloda
580	TCGA-G4-6310	Chemotherapy	5-FU
581	TCGA-G4-6310	Chemotherapy	5-FU
582	TCGA-G4-6310	Other, specify in notesAncillary	Leucovorin
583	TCGA-G4-6310	Other, specify in notesAncillary	Leucovorin
584	TCGA-G4-6310	Other, specify in notesAncillary	Leucovorin
585	TCGA-G4-6310	Other, specify in notesAncillary	Leucovorin
586	TCGA-G4-6310	Chemotherapy	Oxaliplatin
587	TCGA-G4-6310	Chemotherapy	Oxaliplatin
588	TCGA-G4-6310	Chemotherapy	Oxaliplatin
589	TCGA-G4-6310	Chemotherapy	Oxaliplatin
590	TCGA-G4-6311	Chemotherapy	Oxaliplatin
591	TCGA-G4-6311	Chemotherapy	Leucovorin
592	TCGA-G4-6311	Chemotherapy	Fluorouracil
593	TCGA-G4-6314	Chemotherapy	Fluorouracil
594	TCGA-G4-6314	Chemotherapy	Fluorouracil
595	TCGA-G4-6314	Chemotherapy	Cetuximab
596	TCGA-G4-6314	Chemotherapy	Cetuximab
597	TCGA-G4-6314	Chemotherapy	Leucovorin
598	TCGA-G4-6314	Chemotherapy	Leucovorin
599	TCGA-G4-6314	Chemotherapy	Bevacizumab
600	TCGA-G4-6314	Chemotherapy	Bevacizumab
601	TCGA-G4-6314	Chemotherapy	Leucovorin
602	TCGA-G4-6314	Chemotherapy	Leucovorin
603	TCGA-G4-6314	Chemotherapy	Irinotecan
604	TCGA-G4-6314	Chemotherapy	Irinotecan
605	TCGA-G4-6314	Chemotherapy	Irinotecan
606	TCGA-G4-6314	Chemotherapy	Irinotecan
607	TCGA-G4-6314	Chemotherapy	Oxaliplatin
608	TCGA-G4-6314	Chemotherapy	Oxaliplatin
609	TCGA-G4-6315	Chemotherapy	Fluorouracil
610	TCGA-G4-6315	Chemotherapy	Bevacizumab
611	TCGA-G4-6315	Chemotherapy	Oxaliplatin
612	TCGA-G4-6317	Chemotherapy	Fluorouracil
613	TCGA-G4-6317	Other, specify in notesAncillary	Leucovorin
614	TCGA-G4-6317	Chemotherapy	Oxaliplatin
615	TCGA-G4-6320	Chemotherapy	Oxaliplatin
616	TCGA-G4-6320	Chemotherapy	Leucovorin
617	TCGA-G4-6320	Chemotherapy	Fluorouracil
618	TCGA-G4-6321	Chemotherapy	Fluorouracil
619	TCGA-G4-6321	Chemotherapy	Fluorouracil
620	TCGA-G4-6321	Chemotherapy	Leucovorin
621	TCGA-G4-6321	Chemotherapy	Leucovorin
622	TCGA-G4-6321	Chemotherapy	Oxaliplatin
623	TCGA-G4-6321	Chemotherapy	Oxaliplatin
624	TCGA-G4-6322	Chemotherapy	Oxaliplatin
625	TCGA-G4-6322	Chemotherapy	Leucovorin
626	TCGA-G4-6322	Chemotherapy	Fluorouracil
627	TCGA-NH-A50U	Ancillary	leucovorin calcium
628	TCGA-NH-A50U	Chemotherapy	oxaliplatin
629	TCGA-NH-A50U	Chemotherapy	bevacizumab
630	TCGA-NH-A50U	Chemotherapy	fluorouracil
631	TCGA-NH-A50U	Immunotherapy	avastin
632	TCGA-NH-A50U	Chemotherapy	capecitabine
633	TCGA-NH-A50U	Chemotherapy	regorafenib
634	TCGA-NH-A50V	Chemotherapy	fluorouracil
635	TCGA-NH-A50V	Chemotherapy	oxaliplatin
636	TCGA-NH-A50V	Ancillary	leucovorin
637	TCGA-NH-A6GA	Chemotherapy	oxaliplatin
638	TCGA-NH-A6GA	Chemotherapy	avastin
639	TCGA-NH-A6GA	Chemotherapy	avastin
640	TCGA-NH-A6GA	Ancillary	leucovorin
641	TCGA-NH-A6GA	Chemotherapy	5-FU
642	TCGA-NH-A6GA	Chemotherapy	irinotecan
643	TCGA-NH-A6GA	Ancillary	leucovorin
644	TCGA-NH-A6GA	Chemotherapy	fluorouracil
645	TCGA-NH-A6GB	Chemotherapy	oxaliplatin
646	TCGA-NH-A6GB	Immunotherapy	Bevacizumab
647	TCGA-NH-A6GB	Ancillary	leucovorin
648	TCGA-NH-A6GB	Chemotherapy	fluorouracil
649	TCGA-NH-A6GC	Chemotherapy	fluorouracil
650	TCGA-NH-A6GC	Chemotherapy	oxaliplatin
651	TCGA-NH-A6GC	Immunotherapy	bevacizumab
652	TCGA-NH-A8F7	Chemotherapy	FLUOROURACIL
653	TCGA-NH-A8F7	Chemotherapy	FLUOROURACIL
654	TCGA-NH-A8F7	Chemotherapy	OXALIPLATIN
655	TCGA-NH-A8F7	Chemotherapy	OXALIPLATIN
656	TCGA-NH-A8F7	Immunotherapy	BEVACIZUMAB
657	TCGA-NH-A8F7	Immunotherapy	BEVACIZUMAB
658	TCGA-NH-A8F7	Chemotherapy	XELODA
659	TCGA-NH-A8F7	Chemotherapy	XELODA
660	TCGA-NH-A8F7	Immunotherapy	BEVACIZUMAB
661	TCGA-NH-A8F7	Immunotherapy	BEVACIZUMAB
662	TCGA-NH-A8F8	Chemotherapy	fluorouracil
663	TCGA-NH-A8F8	Chemotherapy	oxaliplatin
664	TCGA-NH-A8F8	Immunotherapy	bevacizumab
665	TCGA-NH-A8F8	Immunotherapy	bevacizumab
666	TCGA-NH-A8F8	Chemotherapy	capecitabine
667	TCGA-QG-A5YV	Chemotherapy	Xeloda
668	TCGA-QG-A5YW	Chemotherapy	capecitabine
669	TCGA-QG-A5YW	Chemotherapy	oxaliplatin
670	TCGA-QG-A5YX	Chemotherapy	Xeloda
671	TCGA-QG-A5Z1	Chemotherapy
672	TCGA-RU-A8FL	Chemotherapy	C1 FOLFIRI/Zaltrap
673	TCGA-RU-A8FL	Chemotherapy	Irinotecan + Cetuximab
674	TCGA-RU-A8FL	Chemotherapy	FOLFIRI/Avastin
675	TCGA-RU-A8FL	Chemotherapy	FOLFOX
676	TCGA-SS-A7HO	Chemotherapy	Oxaliplatin
677	TCGA-SS-A7HO	Chemotherapy	5-FU
678	TCGA-SS-A7HO	Ancillary	Leucovorin
