# Supplementary material for: MDFI promotes the proliferation and tolerance to chemotherapy of colorectal cancer cells by binding ITGB4/LAMB3 to activate the AKT signaling pathway
Source: Cancer Biol Ther. 2024 Feb 20;25(1):2314324. doi: 10.1080/15384047.2024.2314324 (PMC10880501; doi:10.1080/15384047.2024.2314324)
Supplement: Supplemental Material [file KCBT_A_2314324_SM1758.zip › Table S2.csv]

	p_val	avg_logFC	pct.1	pct.2	p_val_adj
S100A11	0	1.585593654	0.953	0.762	0
C15orf48	0	-1.668070962	0.46	0.923	0
IGHA1	0	-1.936758935	0.415	0.968	0
MT1G	0	-2.221703347	0.217	0.824	0
CA2	0	-2.340140825	0.031	0.648	0
IFITM3	2.56E-301	1.75032082	0.899	0.487	5.39E-297
JCHAIN	5.95E-298	-1.245615719	0.19	0.795	1.26E-293
ITM2C	7.84E-298	-1.624168937	0.331	0.824	1.65E-293
ADH1C	1.05E-295	-1.140829722	0.009	0.532	2.21E-291
UGT2B17	1.93E-278	-1.203115501	0.009	0.51	4.07E-274
PLA2G2A	6.44E-271	-1.51265677	0.065	0.61	1.36E-266
C10orf99	1.86E-262	-1.152179883	0.121	0.708	3.93E-258
CKB	2.27E-258	-1.956397449	0.378	0.868	4.79E-254
MT1E	2.43E-255	-1.520802821	0.389	0.872	5.12E-251
LGALS4	8.55E-243	-1.207190581	0.883	0.977	1.80E-238
LEFTY1	1.53E-239	-1.288759088	0.029	0.497	3.23E-235
PCK1	5.52E-231	-1.37958168	0.128	0.642	1.17E-226
FXYD5	2.12E-230	1.226314695	0.635	0.04	4.47E-226
PIGR	6.94E-230	-1.763631829	0.372	0.817	1.46E-225
NXPE4	6.73E-220	-0.56729848	0.009	0.42	1.42E-215
CA1	2.81E-214	-2.697552618	0.008	0.406	5.93E-210
GSTP1	1.64E-209	0.950599591	0.964	0.859	3.47E-205
FAM3D	1.54E-208	-1.260287394	0.392	0.807	3.24E-204
VSIG2	1.64E-208	-1.030761807	0.133	0.603	3.46E-204
CHP2	6.15E-206	-0.774788393	0.036	0.462	1.30E-201
IFI6	1.32E-200	1.912214797	0.635	0.081	2.78E-196
RPL28	1.59E-196	0.567541923	0.999	0.983	3.35E-192
BST2	3.61E-195	1.210277568	0.562	0.027	7.62E-191
LY6E	1.69E-194	1.210568822	0.575	0.041	3.57E-190
SELENBP1	3.35E-193	-1.375578839	0.227	0.663	7.08E-189
ZG16	9.76E-188	-4.381638708	0.003	0.351	2.06E-183
MT1M	6.71E-186	-1.09016251	0.061	0.48	1.42E-181
HMGCS2	1.23E-184	-0.895628888	0.138	0.603	2.59E-180
IGHA2	3.25E-179	-0.524222505	0.03	0.411	6.86E-175
ID3	4.05E-178	-1.164819447	0.206	0.632	8.54E-174
TIMP1	5.82E-175	1.305045438	0.697	0.269	1.23E-170
UGT2A3	1.58E-172	-0.382064129	0.012	0.351	3.33E-168
PHGR1	2.34E-172	-1.398098597	0.936	0.983	4.93E-168
PDCD4	6.82E-172	-0.84773239	0.237	0.66	1.44E-167
PLA2G16	8.88E-166	0.884912626	0.516	0.033	1.87E-161
MIF	1.00E-163	1.013866461	0.825	0.593	2.11E-159
NANS	4.08E-162	-0.918846634	0.394	0.749	8.61E-158
S100A4	5.99E-161	2.455118522	0.638	0.19	1.26E-156
SLC4A4	1.78E-155	-0.361609395	0.013	0.327	3.75E-151
TM4SF1	4.83E-155	1.122104089	0.529	0.055	1.02E-150
CA12	1.89E-154	-0.569045759	0.082	0.462	3.98E-150
SATB2	2.43E-154	-0.48903193	0.068	0.438	5.13E-150
RPL37	6.37E-154	0.700067335	0.994	0.947	1.34E-149
ANXA1	1.18E-148	1.167551324	0.499	0.047	2.50E-144
CDX2	2.12E-148	-0.734092712	0.202	0.624	4.48E-144
RPS15	3.35E-148	0.496841221	0.998	0.975	7.07E-144
IFI27	4.32E-146	0.758944681	0.947	0.75	9.11E-142
MT1H	1.51E-141	-1.014868418	0.033	0.352	3.18E-137
MUC12	6.92E-141	-0.760580336	0.111	0.483	1.46E-136
KLF4	5.04E-139	-0.874644673	0.231	0.602	1.06E-134
B3GNT7	1.63E-138	-0.985558432	0.101	0.451	3.43E-134
TACSTD2	3.37E-138	0.926530275	0.426	0.01	7.11E-134
SLC26A2	7.40E-138	-1.02298824	0.077	0.423	1.56E-133
IGKC	1.08E-137	-0.503299853	0.778	0.959	2.27E-133
DENND2A	3.15E-137	-0.44210186	0.033	0.346	6.64E-133
COL1A1	1.43E-133	0.774240284	0.459	0.044	3.01E-129
PADI2	2.65E-132	-0.425015384	0.037	0.347	5.60E-128
IGHG3	6.51E-131	1.07532757	0.49	0.077	1.37E-126
CDKN2A	1.53E-130	0.680704589	0.436	0.03	3.23E-126
TM4SF4	1.68E-126	1.163466368	0.386	0.001	3.55E-122
LGALS1	2.00E-126	0.968998344	0.572	0.175	4.21E-122
DHRS11	4.07E-123	-0.538097571	0.107	0.451	8.59E-119
LEMD1	3.50E-122	0.589012998	0.374	0	7.38E-118
ISG15	8.50E-122	1.227331512	0.557	0.143	1.79E-117
LDHA	5.36E-121	0.854972808	0.834	0.683	1.13E-116
CEACAM6	2.67E-120	1.126710888	0.63	0.226	5.64E-116
IGHG4	3.30E-120	0.908893178	0.493	0.1	6.96E-116
NQO1	6.61E-119	0.991141582	0.672	0.348	1.39E-114
APOBR	1.14E-118	-0.30843253	0.034	0.315	2.40E-114
CDKN2B-AS1	7.94E-118	-0.928028742	0.018	0.273	1.67E-113
ADTRP	6.13E-117	-0.307778587	0.014	0.263	1.29E-112
C4orf48	1.26E-116	0.902487414	0.698	0.432	2.65E-112
BMP4	2.35E-116	0.600223465	0.373	0.009	4.97E-112
MT2A	7.58E-116	-1.260836632	0.598	0.825	1.60E-111
TRABD2A	7.94E-115	-0.465096745	0.116	0.44	1.67E-110
TNNT1	1.40E-113	0.669086246	0.363	0.008	2.96E-109
ETHE1	1.93E-113	-0.939175205	0.543	0.777	4.06E-109
MUC4	5.49E-113	-0.54884608	0.129	0.467	1.16E-108
MT1X	9.77E-113	-1.089678482	0.394	0.723	2.06E-108
MMP7	3.18E-112	2.363936476	0.349	0	6.71E-108
NUPR1	3.90E-112	-0.628590103	0.225	0.615	8.22E-108
ST6GALNAC6	6.29E-111	-0.489721804	0.065	0.352	1.33E-106
NAP1L1	3.12E-110	0.773694979	0.72	0.392	6.58E-106
CDX1	7.84E-110	-0.633331744	0.321	0.673	1.65E-105
KLK6	7.39E-109	0.62980785	0.34	0	1.56E-104
CLDN3	1.35E-108	-0.677586891	0.648	0.837	2.85E-104
CDA	1.86E-108	0.822283469	0.547	0.156	3.92E-104
NEU4	2.52E-108	-0.349131225	0.054	0.337	5.32E-104
SLC39A5	4.69E-108	-0.40603941	0.118	0.446	9.90E-104
LYZ	1.16E-107	1.167740908	0.58	0.212	2.45E-103
FABP2	1.39E-107	-0.671496715	0.103	0.427	2.93E-103
GPT	5.99E-106	-0.374711367	0.052	0.328	1.26E-101
MARCKS	6.12E-106	-0.684458343	0.309	0.614	1.29E-101
ENTPD5	1.47E-105	-0.319841431	0.08	0.378	3.10E-101
COL3A1	1.27E-104	0.609809605	0.399	0.045	2.69E-100
TCEA3	6.83E-104	-0.574408221	0.288	0.624	1.44E-99
COL1A2	2.74E-103	0.626934494	0.43	0.073	5.79E-99
RPS4Y1	8.79E-103	-0.805163873	0.043	0.311	1.85E-98
C8orf4	1.34E-102	-0.48982	0.071	0.359	2.82E-98
AGR3	3.05E-102	-0.667142467	0.446	0.752	6.43E-98
S100A6	3.90E-102	0.726400313	0.997	0.996	8.23E-98
TDP2	8.17E-102	-0.78164509	0.208	0.538	1.72E-97
KLK10	4.91E-101	0.663256209	0.32	0	1.04E-96
ATP5A1	2.36E-100	-0.713880597	0.503	0.744	4.98E-96
PRKCDBP	5.88E-100	0.567697551	0.36	0.029	1.24E-95
SUCLG2	9.66E-100	-0.61922546	0.341	0.638	2.04E-95
SEC61G	8.16E-99	1.486465588	0.901	0.781	1.72E-94
RPL35	1.56E-98	0.440663903	0.996	0.948	3.29E-94
IFITM2	1.57E-98	0.714502563	0.502	0.151	3.30E-94
LCN2	3.40E-98	1.359330191	0.652	0.362	7.18E-94
PERP	8.63E-98	0.868654815	0.708	0.545	1.82E-93
SPARC	1.01E-97	0.514249513	0.38	0.045	2.13E-93
ECM1	5.54E-97	0.613841604	0.339	0.017	1.17E-92
SFTA2	6.01E-97	0.504490824	0.309	0	1.27E-92
KLK11	1.33E-96	0.67403019	0.359	0.03	2.80E-92
TRIM29	5.29E-96	0.538320284	0.338	0.02	1.12E-91
GLIPR2	8.50E-96	-0.283289332	0.024	0.253	1.79E-91
SQRDL	1.04E-95	-0.63870477	0.319	0.619	2.19E-91
UQCRC1	2.72E-95	-0.617364788	0.455	0.702	5.73E-91
PRKACB	4.85E-95	-0.289314652	0.05	0.307	1.02E-90
MSLN	6.66E-95	0.60146146	0.438	0.081	1.41E-90
HSD11B2	8.40E-94	-0.561366988	0.175	0.473	1.77E-89
WNK2	8.54E-94	-0.318001295	0.084	0.362	1.80E-89
SLC2A1	8.44E-93	0.828978439	0.453	0.123	1.78E-88
RAMP1	2.14E-92	0.628742349	0.379	0.052	4.52E-88
RPS21	2.46E-92	0.567855888	0.981	0.91	5.19E-88
HSPB1	4.42E-92	0.875033281	0.835	0.698	9.32E-88
PKIB	6.24E-92	-0.767713313	0.143	0.449	1.32E-87
COL6A1	1.05E-91	0.554992568	0.339	0.027	2.22E-87
PRDX1	1.32E-91	0.592940058	0.836	0.737	2.78E-87
SULT1B1	4.46E-91	-0.41211703	0.092	0.372	9.41E-87
LINC00152	1.26E-90	0.465407436	0.367	0.041	2.66E-86
ACAT1	2.28E-90	-0.407270024	0.154	0.463	4.80E-86
SRI	7.26E-90	-0.823842332	0.66	0.872	1.53E-85
COX5B	7.92E-90	-0.478030396	0.843	0.95	1.67E-85
METTL7A	1.64E-89	-0.313564962	0.085	0.362	3.46E-85
SULT2B1	1.09E-88	0.434574008	0.321	0.021	2.31E-84
CAV2	1.24E-88	0.447494561	0.318	0.02	2.61E-84
FABP5	6.37E-88	-0.74285247	0.491	0.735	1.34E-83
AMN	1.71E-87	-0.591735584	0.272	0.57	3.61E-83
FABP1	2.51E-87	-1.79382298	0.44	0.767	5.30E-83
CPM	3.21E-87	-0.263852373	0.036	0.264	6.77E-83
ATP5G3	8.53E-87	-0.563805697	0.797	0.89	1.80E-82
SUCLG1	1.04E-85	-0.635131609	0.472	0.713	2.20E-81
JUN	3.93E-85	-0.903776261	0.493	0.732	8.29E-81
IL32	1.09E-84	0.759519667	0.663	0.331	2.30E-80
CLDN1	2.76E-84	0.331115643	0.288	0.006	5.82E-80
PRAP1	5.83E-84	0.759974858	0.588	0.299	1.23E-79
TFCP2L1	4.68E-83	-0.261095126	0.06	0.302	9.88E-79
IL1R2	5.37E-83	-0.422256331	0.083	0.339	1.13E-78
AHNAK2	1.48E-82	0.387245108	0.271	0.001	3.12E-78
IFITM1	2.69E-82	0.481081428	0.323	0.034	5.68E-78
COX5A	8.32E-82	-0.423737962	0.768	0.892	1.76E-77
PTP4A1	1.61E-81	-0.545701165	0.265	0.565	3.39E-77
GGT6	7.81E-81	-0.283738695	0.093	0.351	1.65E-76
PKM	1.67E-80	0.758497358	0.757	0.629	3.52E-76
RNF186	2.08E-80	-0.34329984	0.094	0.358	4.39E-76
UBA52	1.62E-79	0.368506597	0.974	0.941	3.42E-75
RARRES3	2.27E-79	0.492871882	0.464	0.138	4.80E-75
HOXB13	3.99E-79	-0.539755831	0.129	0.389	8.43E-75
ATP5G1	6.71E-79	-0.560506034	0.665	0.798	1.42E-74
PSCA	1.69E-78	1.383246176	0.275	0.01	3.57E-74
NR4A1	1.74E-78	-0.572701339	0.189	0.463	3.68E-74
TFF3	2.02E-78	-0.633480511	0.915	0.688	4.27E-74
HADH	2.50E-78	-0.486394534	0.243	0.521	5.28E-74
TGFBI	3.19E-78	0.46141348	0.297	0.022	6.73E-74
FCGBP	8.12E-78	-2.579586729	0.111	0.359	1.71E-73
COX4I1	1.15E-77	-0.385374838	0.916	0.956	2.42E-73
TPPP3	1.48E-77	0.63396404	0.416	0.113	3.12E-73
KIAA1324	1.72E-77	-0.325215928	0.072	0.312	3.64E-73
TESC	2.20E-77	0.424906197	0.259	0.002	4.65E-73
MFI2	2.76E-77	0.39104995	0.311	0.034	5.83E-73
GMNN	8.58E-77	-0.460035014	0.126	0.389	1.81E-72
ZFAS1	1.42E-76	0.717033508	0.827	0.666	2.99E-72
ETV4	1.59E-76	0.413502796	0.283	0.017	3.35E-72
PHLDA1	1.82E-76	0.421373897	0.319	0.038	3.84E-72
SPP1	4.28E-76	0.486835495	0.259	0.003	9.02E-72
ACADS	6.88E-76	-0.497793927	0.222	0.494	1.45E-71
IGFBP3	4.66E-75	0.910705375	0.261	0.007	9.83E-71
OAZ1	5.53E-75	0.411489915	0.895	0.866	1.17E-70
DUSP1	1.08E-74	-0.82555689	0.294	0.555	2.28E-70
RPS7	1.30E-74	0.426756332	0.986	0.922	2.73E-70
COMMD6	3.83E-74	0.511324048	0.845	0.78	8.07E-70
RP1-122P22.4	4.42E-74	0.347767895	0.261	0.009	9.33E-70
ANXA2	1.16E-73	0.911713114	0.808	0.788	2.46E-69
MAOA	1.20E-73	-0.471641231	0.253	0.526	2.54E-69
KRT23	5.84E-73	0.479424392	0.252	0.005	1.23E-68
FAM162A	1.21E-72	-0.625538564	0.556	0.747	2.55E-68
CRIP2	1.25E-72	0.406831606	0.27	0.016	2.64E-68
SLC44A4	6.15E-72	-0.552725973	0.373	0.616	1.30E-67
NPM1	7.98E-72	0.548426337	0.904	0.75	1.68E-67
C9orf16	1.01E-71	0.686334559	0.708	0.535	2.13E-67
LGALS2	8.03E-71	-0.796002493	0.266	0.548	1.69E-66
CD82	8.30E-71	0.543256721	0.416	0.14	1.75E-66
ID1	1.07E-70	-0.854018348	0.346	0.624	2.25E-66
MT1F	1.42E-70	-0.713960642	0.187	0.462	2.99E-66
OLFM4	2.48E-70	-0.788062971	0.048	0.254	5.23E-66
DPYSL2	3.13E-70	0.349684212	0.345	0.066	6.61E-66
PARM1	9.50E-70	-0.374794812	0.104	0.343	2.01E-65
TRMT112	1.13E-69	0.616318403	0.69	0.492	2.39E-65
ECI2	2.88E-69	-0.34011233	0.139	0.4	6.07E-65
EGR1	3.08E-69	-0.724244193	0.216	0.472	6.50E-65
CYB5B	1.06E-68	0.610686662	0.62	0.385	2.24E-64
EPSTI1	1.18E-68	0.616233661	0.378	0.108	2.49E-64
UQCRFS1	2.16E-68	-0.579752823	0.525	0.719	4.55E-64
CCND2	7.11E-68	-0.285695882	0.152	0.42	1.50E-63
ANXA4	1.07E-67	0.64144756	0.709	0.562	2.26E-63
TAGLN2	1.10E-67	0.567997149	0.783	0.69	2.33E-63
RPS5	1.28E-67	0.399045551	0.979	0.913	2.71E-63
DUSP4	2.09E-67	0.299823694	0.264	0.02	4.41E-63
BAIAP2	7.07E-67	0.372082591	0.348	0.083	1.49E-62
POMP	9.89E-67	0.573968771	0.827	0.741	2.09E-62
MX1	1.28E-66	0.471491659	0.301	0.048	2.70E-62
S100P	1.37E-66	0.67253529	0.782	0.51	2.90E-62
STARD10	1.71E-66	-0.500850289	0.502	0.717	3.61E-62
GUK1	4.70E-66	0.521777621	0.791	0.712	9.92E-62
MAPK13	7.39E-66	-0.289326532	0.16	0.426	1.56E-61
RHOD	7.62E-66	0.42439093	0.318	0.056	1.61E-61
GAPDH	3.41E-65	0.363536924	0.991	0.974	7.20E-61
GPRC5A	2.93E-64	0.720588036	0.553	0.334	6.18E-60
IGFBP7	3.31E-64	0.452742838	0.391	0.122	6.98E-60
MDK	4.27E-64	0.603587512	0.642	0.387	9.01E-60
GUCA2A	4.53E-64	-2.416895804	0.102	0.324	9.55E-60
AOC1	1.29E-63	-0.625198762	0.293	0.537	2.72E-59
CHPF	8.00E-63	0.406664238	0.394	0.124	1.69E-58
REEP6	1.32E-62	0.271480776	0.271	0.035	2.79E-58
RAB32	1.48E-62	-0.2804942	0.138	0.393	3.12E-58
BTG2	1.91E-62	-0.51221216	0.251	0.508	4.03E-58
RARRES2	3.27E-62	-0.783172597	0.246	0.473	6.89E-58
CHCHD10	4.68E-62	-0.484967146	0.751	0.845	9.87E-58
GRINA	5.09E-62	0.369840976	0.388	0.127	1.07E-57
SMIM14	9.71E-62	-0.576165825	0.33	0.574	2.05E-57
UNC93B1	6.11E-61	0.569071371	0.42	0.174	1.29E-56
AKR1B10	6.62E-61	-0.428841087	0.057	0.251	1.40E-56
CTSS	1.86E-60	-0.476256789	0.361	0.597	3.92E-56
PMEPA1	2.10E-60	0.501208728	0.297	0.059	4.44E-56
FOS	2.18E-60	-0.737466232	0.553	0.726	4.60E-56
CXCL16	2.82E-60	0.428653487	0.367	0.109	5.95E-56
MIR4435-2HG	5.58E-60	0.283519156	0.273	0.035	1.18E-55
RHOBTB3	7.00E-60	-0.278729273	0.135	0.363	1.48E-55
MPC1	8.48E-60	-0.432164929	0.299	0.562	1.79E-55
RPL36	1.06E-59	0.357201834	0.997	0.969	2.24E-55
HSP90AA1	1.15E-59	0.604320122	0.852	0.77	2.43E-55
TPM4	1.66E-59	0.606065305	0.629	0.441	3.49E-55
FCGRT	1.80E-59	-0.489167317	0.5	0.688	3.79E-55
RPS20	3.75E-59	0.367611461	0.983	0.941	7.91E-55
PAPSS2	5.64E-59	-0.315798615	0.098	0.309	1.19E-54
MACC1	7.24E-59	0.432688734	0.325	0.082	1.53E-54
CKMT1B	9.76E-59	-0.425308131	0.231	0.465	2.06E-54
ALDOA	1.01E-58	0.457274279	0.915	0.896	2.14E-54
GPA33	1.17E-58	-0.51723327	0.27	0.513	2.47E-54
C12orf75	1.50E-58	0.600523706	0.637	0.44	3.16E-54
TMEM54	2.13E-58	-0.600055826	0.582	0.754	4.50E-54
IER2	2.60E-58	-0.63544419	0.462	0.658	5.48E-54
MRPS18A	4.02E-58	-0.417406253	0.241	0.481	8.47E-54
CSTB	7.72E-58	0.482860726	0.823	0.792	1.63E-53
ENO1	1.83E-57	0.573187567	0.807	0.716	3.86E-53
STAP2	5.33E-57	-0.466163322	0.376	0.599	1.13E-52
CNN2	5.50E-57	0.482009797	0.397	0.156	1.16E-52
C6orf136	7.91E-57	-0.267229675	0.102	0.316	1.67E-52
SHD	2.38E-56	-0.279289098	0.086	0.289	5.01E-52
WFDC2	4.72E-56	-0.972232123	0.362	0.581	9.96E-52
CLIC3	6.45E-56	0.588208962	0.294	0.063	1.36E-51
RPS15A	1.10E-55	0.372406111	0.995	0.955	2.31E-51
RPL18	2.23E-55	0.27683379	0.99	0.955	4.71E-51
NDUFA1	5.27E-55	-0.397490361	0.79	0.903	1.11E-50
PIGZ	6.04E-55	-0.287824946	0.086	0.287	1.27E-50
MGST1	9.08E-55	-0.567977082	0.519	0.694	1.92E-50
PPIA	1.19E-54	0.586461663	0.946	0.844	2.52E-50
MT-CO3	1.70E-54	-0.411848167	0.984	0.983	3.60E-50
CTSB	1.84E-54	0.726654378	0.593	0.448	3.88E-50
ID2	2.11E-54	-0.546775742	0.436	0.655	4.45E-50
LINC00675	2.58E-54	-0.325474859	0.127	0.347	5.44E-50
CNN3	5.12E-54	-0.295881589	0.147	0.38	1.08E-49
PRAC1	5.21E-54	-0.683956113	0.373	0.577	1.10E-49
ATP5B	5.98E-54	-0.453268943	0.734	0.836	1.26E-49
SLCO4A1	6.71E-54	0.263716919	0.264	0.045	1.41E-49
TNFRSF12A	7.22E-54	0.523507485	0.358	0.121	1.52E-49
HIGD1A	1.09E-53	-0.655679022	0.386	0.622	2.30E-49
AVPI1	1.15E-53	-0.312990507	0.157	0.379	2.42E-49
CYP4F3	1.62E-53	0.329484117	0.272	0.055	3.42E-49
LGALS9	3.05E-53	-0.404477248	0.294	0.524	6.43E-49
SLC39A8	8.38E-53	-0.281093497	0.119	0.332	1.77E-48
ZFP36L2	9.60E-53	-0.631006948	0.495	0.645	2.03E-48
ATP8B1	1.24E-52	-0.341579617	0.279	0.499	2.62E-48
EPS8L1	2.16E-52	0.482913308	0.39	0.15	4.56E-48
UGDH	2.36E-52	-0.447430148	0.276	0.501	4.98E-48
IFI27L2	2.70E-52	0.480624018	0.594	0.395	5.70E-48
CRIP1	3.82E-52	0.836412296	0.62	0.457	8.07E-48
DPP7	4.59E-52	0.393053869	0.458	0.22	9.69E-48
FAM84A	5.82E-52	-0.382493748	0.29	0.521	1.23E-47
RARRES1	6.43E-52	-0.27439113	0.186	0.427	1.36E-47
IGHG1	1.13E-51	0.526363246	0.286	0.068	2.39E-47
SERPINB5	1.18E-51	0.320965395	0.268	0.052	2.49E-47
SPINK1	3.36E-51	-0.60027146	0.443	0.682	7.09E-47
DMKN	3.67E-51	0.37871817	0.308	0.086	7.74E-47
S100A13	4.00E-51	0.759536287	0.605	0.427	8.45E-47
CYC1	5.99E-51	-0.424858955	0.606	0.741	1.26E-46
ITGB4	8.40E-51	0.66919031	0.502	0.309	1.77E-46
GTF3A	9.73E-51	0.700772434	0.558	0.378	2.05E-46
SCD	4.67E-50	0.606726581	0.401	0.175	9.86E-46
IMPA2	5.35E-50	-0.308126954	0.21	0.433	1.13E-45
UGP2	6.19E-50	-0.546296869	0.4	0.607	1.31E-45
CLDN7	1.23E-49	-0.446763462	0.634	0.799	2.59E-45
PDZK1IP1	1.30E-49	0.698685831	0.532	0.349	2.74E-45
TMEM98	2.83E-49	-0.359015536	0.301	0.517	5.97E-45
NDUFB10	5.23E-49	-0.41311504	0.599	0.76	1.10E-44
ALDH2	1.14E-48	-0.401330551	0.416	0.628	2.41E-44
PXMP2	1.67E-48	-0.462616289	0.282	0.492	3.52E-44
TMA7	3.26E-48	-0.318519016	0.812	0.883	6.88E-44
COX7C	4.18E-48	-0.290324605	0.929	0.949	8.81E-44
ST6GALNAC1	5.36E-48	-0.504395327	0.263	0.489	1.13E-43
SDR16C5	6.77E-48	0.358329511	0.283	0.072	1.43E-43
CXCL1	8.94E-48	0.438842299	0.259	0.053	1.89E-43
ACOT13	2.01E-47	-0.264275487	0.221	0.458	4.25E-43
UQCRQ	2.45E-47	-0.346474413	0.869	0.918	5.17E-43
PLA2G10	2.63E-47	-0.387330425	0.174	0.392	5.55E-43
ANXA3	2.90E-47	0.587084646	0.463	0.247	6.12E-43
MYL6	3.12E-47	-0.385863139	0.901	0.973	6.58E-43
TYMP	4.36E-47	0.45424068	0.407	0.18	9.20E-43
PPP1R1B	5.75E-47	-0.483885078	0.467	0.66	1.21E-42
RAB27A	6.41E-47	-0.310889237	0.077	0.252	1.35E-42
GOLIM4	2.42E-46	-0.359451712	0.267	0.478	5.10E-42
HSD17B11	2.45E-46	-0.445548571	0.46	0.651	5.17E-42
ABHD2	2.86E-46	0.460189775	0.449	0.245	6.04E-42
GPX4	3.33E-46	0.484556042	0.75	0.672	7.04E-42
LGALS3	4.00E-46	-0.501320863	0.889	0.937	8.44E-42
SNU13	4.71E-46	0.416438715	0.734	0.635	9.93E-42
FOSB	9.10E-46	-0.580045761	0.242	0.435	1.92E-41
UQCR10	9.56E-46	-0.42251566	0.774	0.894	2.02E-41
BCAS1	1.29E-45	-0.374096081	0.148	0.349	2.71E-41
C19orf33	2.36E-45	0.392785056	0.843	0.818	4.97E-41
ECH1	3.19E-45	-0.383240451	0.562	0.733	6.73E-41
LAMB3	6.68E-45	0.358764039	0.43	0.201	1.41E-40
DEFB1	6.76E-45	1.391458892	0.346	0.144	1.43E-40
PLAUR	8.05E-45	0.330640905	0.325	0.101	1.70E-40
OCIAD2	1.39E-44	0.474554348	0.674	0.579	2.94E-40
MPC2	2.29E-44	-0.380326663	0.539	0.718	4.84E-40
RHBDF2	2.78E-44	0.25596824	0.254	0.061	5.87E-40
RPL13	3.35E-44	0.31137925	0.997	0.963	7.07E-40
RPS19	4.73E-44	0.315991352	0.998	0.962	9.98E-40
P4HA1	7.49E-44	0.32313546	0.278	0.079	1.58E-39
CD44	9.53E-44	0.405170802	0.426	0.216	2.01E-39
COX7A2	9.83E-44	-0.280737694	0.847	0.928	2.07E-39
SULT1A1	1.45E-43	-0.393990277	0.172	0.37	3.07E-39
RPS10	2.33E-43	-0.256955903	0.907	0.908	4.92E-39
FRYL	3.93E-43	-0.345289528	0.275	0.477	8.29E-39
PSMA7	4.01E-43	0.505507801	0.807	0.726	8.45E-39
LACTB2	5.15E-43	0.380129616	0.401	0.191	1.09E-38
BLOC1S1	8.37E-43	-0.416951496	0.639	0.782	1.77E-38
UBB	1.98E-42	-0.3101116	0.837	0.918	4.18E-38
CKMT1A	2.32E-42	-0.313624943	0.213	0.419	4.89E-38
RPS16	2.38E-42	0.264654586	0.989	0.941	5.02E-38
COA3	2.54E-42	-0.319734495	0.487	0.678	5.36E-38
ATP5C1	2.93E-42	-0.414226981	0.618	0.736	6.19E-38
TST	3.76E-42	-0.467494851	0.429	0.618	7.93E-38
EPHX2	4.02E-42	-0.29047136	0.198	0.402	8.47E-38
SPON2	7.68E-42	0.361780659	0.295	0.101	1.62E-37
C2orf82	8.65E-42	-0.323493226	0.251	0.469	1.83E-37
NEDD4L	9.38E-42	-0.273026072	0.159	0.354	1.98E-37
RNF5	1.63E-41	-0.344113729	0.264	0.476	3.43E-37
TPM1	1.65E-41	-0.382309478	0.582	0.788	3.49E-37
ERO1A	1.97E-41	0.474424601	0.387	0.191	4.15E-37
NDUFS7	1.98E-41	-0.409533402	0.551	0.706	4.17E-37
TPT1	3.65E-41	0.402813588	0.993	0.987	7.69E-37
HES1	4.54E-41	-0.535524432	0.372	0.564	9.58E-37
PFDN4	5.05E-41	0.461110272	0.524	0.33	1.06E-36
GOLM1	7.11E-41	-0.393132775	0.363	0.542	1.50E-36
SLC25A5	9.70E-41	-0.364064761	0.805	0.871	2.05E-36
UQCRC2	1.03E-40	-0.417439571	0.543	0.699	2.18E-36
CES2	1.91E-40	-0.495733987	0.412	0.574	4.04E-36
SLC25A11	6.99E-40	-0.299757095	0.23	0.427	1.47E-35
UFM1	8.65E-40	0.523405756	0.547	0.395	1.82E-35
TAGLN	1.05E-39	0.266086747	0.266	0.077	2.22E-35
RPL30	1.28E-39	0.318670048	0.988	0.954	2.70E-35
BNIP3L	1.58E-39	0.401622063	0.375	0.177	3.34E-35
SHFM1	1.62E-39	0.374244897	0.79	0.726	3.42E-35
CCDC85B	2.45E-39	0.434295837	0.405	0.216	5.18E-35
ATP5L	3.50E-39	-0.303040476	0.872	0.9	7.39E-35
SAP18	4.60E-39	0.465227476	0.771	0.737	9.71E-35
C12orf57	5.04E-39	-0.416651924	0.521	0.68	1.06E-34
OST4	5.90E-39	0.365899001	0.852	0.852	1.24E-34
JUNB	6.62E-39	-0.59011319	0.547	0.693	1.40E-34
LAMC2	8.35E-39	0.277329561	0.263	0.076	1.76E-34
PPP1R14D	9.20E-39	-0.414767236	0.286	0.498	1.94E-34
RHEB	1.16E-38	0.413940628	0.557	0.383	2.44E-34
RPL38	1.29E-38	0.255248817	0.98	0.954	2.73E-34
CYP2S1	1.43E-38	0.264122152	0.291	0.102	3.02E-34
ANXA5	2.16E-38	0.388756671	0.459	0.261	4.56E-34
MYOF	3.14E-38	0.253332532	0.312	0.116	6.61E-34
FUOM	3.49E-38	0.31367042	0.391	0.189	7.37E-34
PGK1	4.86E-38	0.513494231	0.681	0.582	1.03E-33
RP11-357H14.17	5.05E-38	-0.305722507	0.351	0.556	1.06E-33
PRDX6	5.77E-38	-0.637610282	0.6	0.733	1.22E-33
SMIM22	1.02E-37	-0.32884739	0.81	0.891	2.15E-33
NFKBIA	1.02E-37	-0.37193595	0.36	0.559	2.15E-33
ST3GAL4	1.77E-37	-0.45260531	0.111	0.27	3.73E-33
MRPS21	1.79E-37	0.428903537	0.571	0.387	3.77E-33
FAM177A1	1.87E-37	-0.355811289	0.496	0.673	3.94E-33
TMBIM1	2.46E-37	0.498541943	0.482	0.309	5.20E-33
PFKP	2.51E-37	0.311560571	0.352	0.155	5.29E-33
CDC25B	5.69E-37	0.287745131	0.252	0.078	1.20E-32
POLR1D	7.63E-37	0.481461665	0.614	0.503	1.61E-32
MBOAT7	1.13E-36	0.348762337	0.43	0.251	2.39E-32
MT-CO1	1.33E-36	-0.346284993	0.984	0.983	2.80E-32
PKP2	1.56E-36	-0.29462422	0.259	0.441	3.28E-32
FUCA1	1.60E-36	-0.303545888	0.234	0.421	3.37E-32
BCL2L1	1.82E-36	0.300208471	0.338	0.149	3.83E-32
ATP6V1F	1.98E-36	0.449985382	0.612	0.487	4.17E-32
EPHA2	2.54E-36	0.329499438	0.298	0.113	5.36E-32
BAG1	2.59E-36	-0.316744822	0.389	0.587	5.47E-32
LAMTOR4	8.63E-36	-0.363650566	0.689	0.801	1.82E-31
AC090498.1	1.32E-35	0.413714674	0.594	0.434	2.79E-31
GLTP	1.49E-35	-0.282717143	0.151	0.323	3.15E-31
LUM	1.56E-35	0.271037296	0.34	0.143	3.30E-31
EZR	1.82E-35	0.532064252	0.62	0.524	3.83E-31
NDUFA2	2.17E-35	-0.354504461	0.604	0.736	4.58E-31
ATP5J	3.67E-35	-0.358656791	0.737	0.834	7.75E-31
SNRPD2	4.24E-35	0.353213709	0.834	0.755	8.95E-31
CCNG1	6.51E-35	-0.314442561	0.303	0.5	1.37E-30
SUB1	8.30E-35	0.376421864	0.773	0.742	1.75E-30
ATP5F1	2.15E-34	-0.373614768	0.618	0.717	4.53E-30
RAN	2.20E-34	0.464677639	0.767	0.669	4.65E-30
COMT	2.52E-34	0.404879045	0.587	0.461	5.31E-30
CTSH	4.22E-34	0.287476269	0.314	0.134	8.90E-30
BACE2	5.12E-34	0.465935295	0.413	0.25	1.08E-29
CD81	7.62E-34	0.347343551	0.406	0.225	1.61E-29
SQSTM1	1.49E-33	0.410428549	0.654	0.566	3.14E-29
PLXNB2	1.05E-32	0.512409945	0.44	0.276	2.22E-28
PHYH	1.64E-32	-0.2637565	0.17	0.349	3.46E-28
RPL35A	3.10E-32	0.260028695	0.987	0.962	6.54E-28
AGRN	3.35E-32	0.297258081	0.279	0.114	7.07E-28
TMEM261	6.42E-32	-0.295357518	0.439	0.612	1.36E-27
MRPL57	6.75E-32	0.375487079	0.689	0.608	1.42E-27
GPR160	7.62E-32	-0.259367103	0.303	0.503	1.61E-27
SLC40A1	7.67E-32	0.309593584	0.386	0.202	1.62E-27
TPD52	9.67E-32	-0.329758325	0.5	0.684	2.04E-27
AK3	1.04E-31	-0.31417359	0.311	0.487	2.20E-27
UBR4	1.20E-31	0.299417666	0.362	0.189	2.54E-27
MPST	1.42E-31	-0.327344606	0.58	0.726	2.99E-27
VIM	1.51E-31	0.281008106	0.316	0.135	3.19E-27
NDUFA4	1.80E-31	0.292878592	0.848	0.819	3.79E-27
CBX3	1.85E-31	0.525179703	0.688	0.558	3.91E-27
HLA-C	2.22E-31	-0.434463961	0.699	0.787	4.67E-27
FOXA3	3.27E-31	-0.259710849	0.186	0.354	6.90E-27
ADAM9	3.81E-31	0.351644376	0.381	0.213	8.04E-27
SLPI	3.83E-31	0.710241777	0.602	0.473	8.09E-27
UBE2L6	4.64E-31	0.296848475	0.303	0.129	9.78E-27
C19orf53	6.83E-31	0.347211702	0.69	0.617	1.44E-26
PTTG1IP	7.12E-31	0.461701047	0.543	0.425	1.50E-26
RBM47	9.91E-31	-0.306707633	0.386	0.56	2.09E-26
CFD	1.01E-30	-0.325007428	0.259	0.439	2.12E-26
KRT19	1.03E-30	0.436468614	0.841	0.833	2.17E-26
ATP2A3	1.47E-30	-0.288976836	0.144	0.301	3.09E-26
SLC25A6	1.69E-30	-0.276785503	0.849	0.872	3.57E-26
RPLP2	2.24E-30	0.333666647	0.997	0.981	4.73E-26
TINAGL1	3.01E-30	0.362633358	0.435	0.271	6.35E-26
IDH2	4.95E-30	-0.305834039	0.38	0.547	1.04E-25
ZFP36	5.19E-30	-0.444239841	0.449	0.608	1.10E-25
REG4	5.31E-30	1.203659676	0.315	0.151	1.12E-25
PNKD	5.43E-30	-0.336352844	0.459	0.616	1.15E-25
SUGT1	9.91E-30	0.430807362	0.459	0.316	2.09E-25
PFN1	1.03E-29	-0.263553048	0.882	0.933	2.17E-25
ITGA3	1.12E-29	0.357098132	0.386	0.225	2.35E-25
ATP5D	1.34E-29	-0.25716955	0.804	0.871	2.82E-25
PHLDA2	1.55E-29	0.454252082	0.615	0.468	3.28E-25
LMO7	2.14E-29	0.580569846	0.478	0.348	4.51E-25
HINT1	2.65E-29	-0.278369538	0.872	0.892	5.60E-25
CCDC64B	2.66E-29	-0.263692474	0.255	0.421	5.61E-25
AGPAT2	3.14E-29	0.425215351	0.581	0.485	6.63E-25
SCP2	4.01E-29	-0.369300356	0.63	0.78	8.46E-25
CMAS	6.41E-29	-0.319126908	0.326	0.502	1.35E-24
TCEB1	6.89E-29	0.363533832	0.59	0.48	1.45E-24
ISG20	6.99E-29	0.299606896	0.382	0.191	1.47E-24
NDUFA10	8.48E-29	-0.296192406	0.422	0.574	1.79E-24
QTRT1	9.01E-29	-0.269792671	0.412	0.581	1.90E-24
MT-ATP6	1.35E-28	-0.281816375	0.952	0.945	2.84E-24
PTMA	1.39E-28	0.264797755	0.98	0.974	2.94E-24
HSPB11	1.40E-28	0.320228038	0.412	0.246	2.95E-24
GLUL	1.40E-28	-0.295988136	0.362	0.541	2.96E-24
CALU	1.98E-28	0.266992818	0.355	0.191	4.17E-24
DDIT4	2.50E-28	0.488327208	0.483	0.335	5.27E-24
MLXIP	3.80E-28	-0.340645621	0.363	0.499	8.02E-24
DPP4	4.39E-28	0.34783016	0.257	0.11	9.27E-24
ACAA1	4.47E-28	-0.330965854	0.273	0.443	9.44E-24
ITGA2	4.52E-28	0.268147992	0.31	0.152	9.53E-24
NUDT16	6.27E-28	-0.255717134	0.192	0.352	1.32E-23
FAM195A	1.07E-27	-0.290803065	0.42	0.585	2.27E-23
NDUFV1	1.21E-27	-0.315182641	0.493	0.623	2.55E-23
SMPDL3A	1.36E-27	-0.302188326	0.153	0.309	2.86E-23
COL17A1	1.52E-27	0.299994854	0.283	0.13	3.20E-23
ARPC1B	1.73E-27	0.375700225	0.609	0.497	3.65E-23
EIF1AX	2.07E-27	0.396560413	0.674	0.571	4.37E-23
C14orf2	2.78E-27	-0.27318699	0.831	0.865	5.86E-23
RBCK1	3.34E-27	0.395747042	0.547	0.427	7.04E-23
FXYD3	4.99E-27	-0.512639717	0.88	0.944	1.05E-22
ATP5I	5.63E-27	-0.250487427	0.846	0.892	1.19E-22
NDUFV2	5.72E-27	-0.288422101	0.507	0.678	1.21E-22
CHMP1B	1.11E-26	-0.259153797	0.261	0.427	2.34E-22
CD24	1.33E-26	-0.270822879	0.69	0.8	2.81E-22
SLC44A1	1.48E-26	-0.282169147	0.375	0.523	3.12E-22
ELF3	2.02E-26	-0.272238772	0.662	0.813	4.25E-22
NDUFB8	2.34E-26	-0.310336404	0.594	0.715	4.94E-22
C4orf3	2.88E-26	0.437721124	0.599	0.511	6.08E-22
RRAS	4.66E-26	0.256135347	0.311	0.156	9.84E-22
RPL27	5.06E-26	0.295478248	0.976	0.92	1.07E-21
XBP1	7.41E-26	-0.336285322	0.419	0.584	1.56E-21
DYNLT3	7.76E-26	0.271223676	0.322	0.163	1.64E-21
FOXP1	1.51E-25	-0.251727172	0.331	0.497	3.18E-21
SYNGR2	1.68E-25	0.415393581	0.621	0.568	3.55E-21
SEZ6L2	1.72E-25	0.279721584	0.283	0.137	3.62E-21
SNRPF	3.50E-25	0.344719916	0.747	0.645	7.38E-21
ZFP36L1	3.60E-25	0.734390389	0.507	0.406	7.59E-21
HSPG2	3.94E-25	0.274837455	0.32	0.171	8.31E-21
IFT172	3.99E-25	0.369886446	0.492	0.375	8.42E-21
ITGB1BP1	5.92E-25	0.270036293	0.398	0.248	1.25E-20
RPL12	6.00E-25	0.320125072	0.99	0.965	1.26E-20
DSP	6.79E-25	-0.263921038	0.379	0.522	1.43E-20
SNRPB	1.02E-24	0.36977578	0.716	0.624	2.16E-20
SF3B6	1.11E-24	0.319673357	0.686	0.63	2.34E-20
HIST1H4C	1.18E-24	-0.660957994	0.353	0.499	2.49E-20
CLDN4	1.41E-24	-0.330366283	0.619	0.759	2.98E-20
DECR1	1.48E-24	-0.274469714	0.39	0.546	3.12E-20
AGR2	1.54E-24	-0.336143732	0.772	0.837	3.26E-20
CHCHD2	1.64E-24	0.306839038	0.906	0.858	3.45E-20
SLC22A18AS	2.03E-24	-0.302062271	0.183	0.324	4.27E-20
BTG1	3.11E-24	-0.335152284	0.493	0.63	6.56E-20
ATP5O	3.19E-24	-0.279808707	0.746	0.81	6.73E-20
PSMB2	3.80E-24	0.411866519	0.565	0.46	8.02E-20
TOMM7	4.05E-24	0.258145168	0.876	0.844	8.54E-20
ACAA2	5.33E-24	-0.2899461	0.311	0.473	1.12E-19
SNRPG	7.46E-24	0.350004826	0.754	0.7	1.57E-19
SLC16A3	8.11E-24	0.27386392	0.379	0.223	1.71E-19
PEBP1	1.11E-23	-0.340955397	0.629	0.705	2.35E-19
ENC1	2.64E-23	0.263500526	0.274	0.134	5.58E-19
SDC1	2.75E-23	0.399072097	0.473	0.361	5.80E-19
PLPP2	3.47E-23	0.361614425	0.546	0.448	7.32E-19
C8orf59	3.64E-23	0.359812873	0.561	0.451	7.68E-19
GLG1	4.00E-23	0.263939862	0.413	0.272	8.44E-19
COPZ1	5.09E-23	0.327485655	0.545	0.437	1.07E-18
CDHR5	5.71E-23	-0.337032062	0.274	0.423	1.20E-18
PTGES3	6.23E-23	0.345687835	0.73	0.676	1.31E-18
NDUFS3	6.37E-23	-0.276101454	0.48	0.618	1.34E-18
NDUFA13	6.86E-23	-0.25427025	0.719	0.79	1.45E-18
POLR2L	7.32E-23	0.298844084	0.852	0.799	1.54E-18
DYNLRB1	8.33E-23	0.346829542	0.68	0.635	1.76E-18
ATF3	1.15E-22	-0.254173398	0.163	0.3	2.43E-18
ITM2B	1.23E-22	0.435657445	0.704	0.711	2.59E-18
ACTB	1.66E-22	0.328704736	0.981	0.976	3.51E-18
GHITM	2.28E-22	-0.26403314	0.565	0.699	4.81E-18
KLF3	3.30E-22	-0.260665991	0.348	0.488	6.96E-18
PPA1	5.47E-22	0.323181973	0.708	0.65	1.15E-17
SDHD	6.57E-22	-0.259469763	0.445	0.59	1.39E-17
EIF3L	9.68E-22	-0.275936083	0.537	0.63	2.04E-17
TMPRSS4	1.23E-21	0.327062632	0.452	0.34	2.60E-17
ACP1	2.12E-21	0.327260894	0.588	0.492	4.48E-17
FHL2	2.89E-21	0.318631697	0.404	0.26	6.11E-17
BOLA3	3.82E-21	-0.278728555	0.398	0.533	8.05E-17
EAPP	3.96E-21	-0.285801924	0.35	0.485	8.34E-17
MAL2	4.54E-21	0.393136374	0.573	0.496	9.59E-17
MRPL12	5.68E-21	-0.283033095	0.525	0.642	1.20E-16
CALM2	7.06E-21	-0.318074485	0.844	0.928	1.49E-16
DCXR	8.73E-21	-0.257935863	0.405	0.543	1.84E-16
KLF6	1.00E-20	-0.380925191	0.468	0.584	2.11E-16
CD46	1.10E-20	0.335618788	0.514	0.431	2.32E-16
TMEM59	2.03E-20	-0.298575086	0.66	0.775	4.28E-16
IGLC2	2.14E-20	-0.326833259	0.487	0.672	4.50E-16
HMGB1	2.75E-20	0.351983719	0.882	0.833	5.79E-16
NDUFS2	2.75E-20	-0.266773547	0.402	0.521	5.81E-16
HSBP1	9.11E-20	0.293452796	0.706	0.662	1.92E-15
PKP3	9.64E-20	0.31365211	0.548	0.451	2.03E-15
HSPH1	1.22E-19	0.387793072	0.414	0.293	2.57E-15
CKS1B	1.31E-19	0.29890941	0.477	0.333	2.76E-15
SLC3A2	1.39E-19	0.257961362	0.343	0.212	2.93E-15
JUP	2.21E-19	0.34434089	0.524	0.429	4.66E-15
MRPL41	2.30E-19	-0.300936085	0.652	0.736	4.86E-15
HSPD1	2.42E-19	0.377337379	0.709	0.599	5.11E-15
TUBA1C	2.55E-19	0.364334906	0.604	0.505	5.39E-15
DPY30	2.67E-19	0.28613651	0.566	0.467	5.63E-15
TMEM205	2.74E-19	0.298925448	0.494	0.392	5.78E-15
ASS1	2.75E-19	0.348353055	0.488	0.363	5.80E-15
MRPL36	3.25E-19	0.320479039	0.481	0.37	6.85E-15
ATF4	3.34E-19	0.390848215	0.594	0.53	7.06E-15
CMBL	3.61E-19	-0.287414711	0.363	0.504	7.61E-15
SNHG7	4.04E-19	0.359849893	0.453	0.334	8.51E-15
CISD3	4.55E-19	-0.260721746	0.573	0.675	9.61E-15
HMGA1	6.54E-19	0.400346987	0.637	0.555	1.38E-14
SYTL2	6.78E-19	-0.269056319	0.171	0.298	1.43E-14
RSL1D1	7.49E-19	0.33118533	0.586	0.477	1.58E-14
PFDN2	8.10E-19	0.339845171	0.556	0.458	1.71E-14
RTN3	1.01E-18	0.287079911	0.507	0.413	2.14E-14
CAPN1	1.10E-18	0.328891936	0.511	0.409	2.33E-14
LINC01420	1.39E-18	0.264099664	0.442	0.326	2.93E-14
CTSE	1.76E-18	0.387202758	0.292	0.161	3.71E-14
HSPE1	1.96E-18	0.342617358	0.824	0.76	4.14E-14
MED10	2.37E-18	0.259863329	0.391	0.26	5.00E-14
C19orf60	4.06E-18	0.292582321	0.544	0.446	8.56E-14
KRTCAP2	4.51E-18	0.277275474	0.53	0.44	9.51E-14
ALKBH7	6.79E-18	-0.271939728	0.581	0.692	1.43E-13
EIF2S2	7.19E-18	0.348244498	0.664	0.601	1.52E-13
ARF6	9.23E-18	-0.266644418	0.462	0.582	1.95E-13
KDELR2	1.77E-17	0.314721761	0.665	0.637	3.74E-13
DNTTIP1	2.05E-17	0.354608473	0.398	0.281	4.33E-13
SOX4	2.55E-17	-0.26356925	0.309	0.448	5.39E-13
TRAM1	2.72E-17	0.290737779	0.457	0.357	5.74E-13
TMEM123	3.18E-17	0.318275104	0.556	0.483	6.71E-13
DAD1	3.42E-17	0.280966222	0.64	0.599	7.22E-13
CUL4A	3.92E-17	0.260722122	0.358	0.244	8.26E-13
BANF1	4.20E-17	0.282787382	0.638	0.545	8.87E-13
CETN2	4.32E-17	0.277483864	0.392	0.273	9.11E-13
PDXK	6.43E-17	0.300591999	0.43	0.326	1.36E-12
TUBA4A	9.63E-17	0.28068211	0.472	0.358	2.03E-12
KRT18	1.00E-16	0.275813684	0.921	0.905	2.12E-12
BIK	1.63E-16	0.272474282	0.46	0.337	3.44E-12
SSB	2.23E-16	0.330265958	0.523	0.43	4.71E-12
NUTF2	3.62E-16	0.306050432	0.485	0.387	7.63E-12
CD151	3.93E-16	0.310112472	0.642	0.622	8.29E-12
SMIM24	3.96E-16	0.498359142	0.305	0.205	8.35E-12
DARS	5.07E-16	0.253510842	0.409	0.301	1.07E-11
TAF1D	5.38E-16	0.294046194	0.55	0.444	1.14E-11
TSPAN13	6.19E-16	-0.263820412	0.392	0.516	1.31E-11
IER3	7.95E-16	-0.388604503	0.487	0.58	1.68E-11
ITGB1	1.57E-15	0.326916008	0.562	0.5	3.31E-11
TOMM20	1.80E-15	0.291960614	0.64	0.56	3.80E-11
RPL21	2.16E-15	0.291871469	0.994	0.972	4.55E-11
PTMS	2.39E-15	0.303602139	0.544	0.445	5.03E-11
CDKN1A	3.09E-15	-0.25031998	0.202	0.316	6.53E-11
SNRPB2	3.69E-15	0.364942099	0.58	0.523	7.79E-11
SDHC	4.10E-15	-0.270053242	0.495	0.61	8.65E-11
BCAP31	4.93E-15	0.273251919	0.59	0.532	1.04E-10
S100A14	5.25E-15	-0.250014198	0.699	0.838	1.11E-10
CHP1	5.89E-15	-0.290463393	0.37	0.492	1.24E-10
LSM7	6.25E-15	0.258031053	0.72	0.669	1.32E-10
STK24	7.57E-15	0.280789531	0.424	0.333	1.60E-10
ZNF593	9.07E-15	0.275448801	0.486	0.396	1.91E-10
CD55	1.16E-14	0.525787296	0.405	0.322	2.44E-10
ADRM1	1.25E-14	0.292412936	0.504	0.418	2.63E-10
CYCS	1.55E-14	-0.279977775	0.757	0.825	3.27E-10
SNRPE	1.95E-14	0.268809649	0.685	0.607	4.11E-10
PLEC	3.03E-14	0.278170463	0.4	0.304	6.38E-10
CACYBP	3.10E-14	0.335744668	0.46	0.37	6.55E-10
ADIRF	3.87E-14	0.541907088	0.648	0.622	8.16E-10
SSBP1	5.43E-14	0.290771709	0.649	0.588	1.15E-09
HMGB2	7.05E-14	-0.26370787	0.351	0.479	1.49E-09
PSMA1	8.34E-14	0.267676874	0.613	0.545	1.76E-09
OLA1	9.29E-14	0.295687182	0.48	0.39	1.96E-09
SELK	1.06E-13	-0.271615616	0.443	0.557	2.25E-09
SNRPD1	1.28E-13	0.327634408	0.65	0.595	2.69E-09
NARS	1.28E-13	-0.255605283	0.399	0.515	2.70E-09
MRPL52	2.37E-13	0.252711982	0.662	0.62	5.00E-09
FAM3C	2.61E-13	0.304248404	0.443	0.346	5.51E-09
MXD1	3.68E-13	-0.254543061	0.173	0.274	7.77E-09
BUD31	4.33E-13	0.253471267	0.555	0.49	9.13E-09
PLAC8	6.12E-13	-0.862714916	0.291	0.388	1.29E-08
EIF3B	6.92E-13	0.267518425	0.387	0.29	1.46E-08
PSAP	7.11E-13	0.288380125	0.599	0.58	1.50E-08
RPL22L1	7.78E-13	0.294114284	0.541	0.451	1.64E-08
NDFIP2	8.39E-13	0.280172655	0.468	0.399	1.77E-08
SPINT2	1.35E-12	0.265025606	0.715	0.756	2.85E-08
PPP3CA	1.43E-12	0.257191939	0.349	0.253	3.03E-08
ACTN4	1.46E-12	0.284825822	0.61	0.579	3.07E-08
DNAJC15	2.29E-12	0.325266999	0.548	0.511	4.82E-08
RPA3	2.48E-12	0.320506754	0.512	0.427	5.24E-08
NUDC	2.74E-12	0.277946073	0.547	0.48	5.79E-08
C16orf13	2.88E-12	0.296135073	0.532	0.463	6.07E-08
CCT4	4.82E-12	0.26199318	0.514	0.441	1.02E-07
FERMT1	6.37E-12	0.28010927	0.454	0.383	1.34E-07
TMC5	1.39E-11	0.252444862	0.448	0.379	2.94E-07
HNRNPDL	1.44E-11	0.269334631	0.574	0.518	3.05E-07
DRAP1	2.26E-11	0.262894952	0.544	0.48	4.76E-07
RANBP1	2.77E-11	0.288712315	0.649	0.573	5.84E-07
ANKRD10	6.89E-11	0.258306794	0.342	0.26	1.45E-06
HSD17B12	8.67E-11	0.265478491	0.49	0.436	1.83E-06
KRT20	9.58E-11	-0.915768881	0.26	0.333	2.02E-06
ARL14	9.72E-11	-0.283060048	0.177	0.263	2.05E-06
SLC39A4	1.71E-10	0.275267852	0.523	0.467	3.61E-06
CANX	2.10E-10	0.264396308	0.582	0.54	4.44E-06
15-Sep	2.46E-10	0.257161765	0.564	0.526	5.19E-06
PSMB9	2.73E-10	0.353124559	0.441	0.367	5.77E-06
MZT1	3.31E-10	0.287737078	0.284	0.201	6.99E-06
HIST1H1C	7.20E-10	-0.384152584	0.233	0.322	1.52E-05
UBE2S	7.48E-10	0.252226182	0.313	0.221	1.58E-05
CCT6A	8.04E-10	0.327419756	0.509	0.455	1.70E-05
TNNC2	3.03E-09	0.39242759	0.274	0.203	6.38E-05
SNHG25	4.52E-09	0.267226529	0.49	0.404	9.53E-05
GSN	7.24E-09	-0.775504101	0.417	0.493	0.000152666
CCT3	8.23E-09	0.258332093	0.543	0.492	0.000173522
N4BP2L2	1.04E-08	0.253372281	0.527	0.493	0.00021849
HSPA8	1.04E-08	0.274248768	0.724	0.673	0.000220203
NBEAL1	1.54E-08	0.28114295	0.722	0.661	0.000325756
S100A16	2.52E-08	0.281980704	0.685	0.696	0.000531938
ALDH1A1	3.54E-08	0.364708751	0.354	0.297	0.000746073
RPS17	4.61E-08	0.297935791	0.99	0.939	0.000971798
CD47	9.20E-08	0.268629767	0.457	0.414	0.001941441
KLK1	1.01E-07	-0.460586472	0.372	0.462	0.002139455
NUDT4	1.38E-07	0.252216396	0.464	0.406	0.002906209
PSMA2	1.69E-07	0.261240439	0.624	0.6	0.003562222
INSIG1	2.31E-07	0.289524117	0.304	0.239	0.004870401
NME1	5.84E-07	0.282203979	0.522	0.483	0.012313386
MALAT1	2.26E-06	-0.526707777	0.907	0.861	0.047653009
RNASE1	2.29E-06	-0.316164949	0.394	0.465	0.048321216
UCHL3	3.26E-06	0.280800156	0.403	0.371	0.068696965
NTHL1	4.90E-06	0.355205663	0.371	0.32	0.103428605
HSP90AB1	8.88E-06	0.325111515	0.786	0.71	0.187274785
LSM5	1.88E-05	0.262157435	0.641	0.609	0.39715018
CKS2	7.86E-05	0.268087787	0.433	0.389	1
IGLC3	8.05E-05	-0.443950681	0.413	0.477	1
APLP2	0.000271285	0.282380199	0.54	0.545	1
NDRG1	0.009625915	0.325250115	0.378	0.382	1
TSPAN1	0.010722081	-0.440311596	0.606	0.654	1
