# Supplementary material for: MDFI promotes the proliferation and tolerance to chemotherapy of colorectal cancer cells by binding ITGB4/LAMB3 to activate the AKT signaling pathway
Source: Cancer Biol Ther. 2024 Feb 20;25(1):2314324. doi: 10.1080/15384047.2024.2314324 (PMC10880501; doi:10.1080/15384047.2024.2314324)
Supplement: Supplemental Material [file KCBT_A_2314324_SM1758.zip › Table S4.csv]

	g	level1count	level2count	level3count
1	MDFI	2	1	4
2	SCNM1	0	5	1
3	AQP1	0	4	2
4	HSD3B7	0	3	3
5	IGFBP6	0	3	3
6	TRIM54	0	2	5
7	SEMA3B	0	2	5
8	ITGB5	0	2	4
9	YPEL3	0	2	4
10	LCN2	0	2	4
11	PHLDA1	0	2	4
12	TNNT1	0	2	3
13	FAM83A	0	2	3
14	ODF3B	0	2	3
15	PDGFA	0	2	3
16	RASD1	0	2	3
17	KRT80	0	2	2
18	UACA	0	2	2
19	TFF1	0	2	2
20	ZG16	0	2	2
21	GUCA2A	0	2	2
22	PMEPA1	0	2	1
23	KRT6B	0	2	1
24	LAIR2	0	2	1
25	TFF3	0	2	1
26	SRGN	0	2	1
27	SPINK4	0	2	1
28	MCM5	0	2	1
29	SOD3	0	2	1
30	REG3A	0	2	1
31	DEFA6	0	2	1
32	MMP28	0	2	0
33	CTSL	0	2	0
34	DPEP1	0	2	0
35	PYY	0	2	0
36	KRT16	0	1	6
37	TNK2	0	1	5
38	SH3GLB2	0	1	5
39	NEDD9	0	1	5
40	DDIT3	0	1	5
41	DIP2A	0	1	4
42	FLNA	0	1	4
43	MBIP	0	1	4
44	PDE9A	0	1	4
45	COL1A2	0	1	3
46	KLK8	0	1	3
47	BMP7	0	1	3
48	LIF	0	1	3
49	COL17A1	0	1	3
50	ALDH3B1	0	1	3
51	NMU	0	1	3
52	OSBPL1A	0	1	3
53	CXCL1	0	1	3
54	RGS2	0	1	3
55	HELLS	0	1	3
56	JSRP1	0	1	3
57	IFIT2	0	1	3
58	AREG	0	1	3
59	ARID3A	0	1	3
60	LCN15	0	1	3
61	DEFA5	0	1	3
62	SEC61G	0	1	3
63	TM4SF4	0	1	2
64	SPON2	0	1	2
65	TIMP2	0	1	2
66	QPCT	0	1	2
67	GUCA2B	0	1	2
68	SPP1	0	1	2
69	HBA2	0	1	2
70	HBA1	0	1	2
71	FN1	0	1	1
72	SLC2A3	0	1	1
73	SLC7A11	0	1	1
74	P4HA2	0	1	1
75	HBG2	0	1	1
76	HILPDA	0	1	0
77	MLPH	0	0	6
78	EGLN3	0	0	6
79	APOC1	0	0	6
80	GADD45G	0	0	6
81	CCND3	0	0	6
82	AGRN	0	0	5
83	CLIC3	0	0	5
84	FAM118A	0	0	5
85	EMP1	0	0	5
86	PPL	0	0	5
87	VIM	0	0	5
88	STOM	0	0	5
89	TRIM15	0	0	5
90	CLCA4	0	0	5
91	SPDEF	0	0	5
92	PSCA	0	0	4
93	AHNAK2	0	0	4
94	RIPK4	0	0	4
95	DUSP4	0	0	4
96	PELI1	0	0	4
97	XAF1	0	0	4
98	MYL9	0	0	4
99	EMP3	0	0	4
100	OAS1	0	0	4
101	KRT17	0	0	4
102	HSPA6	0	0	4
103	FCER1G	0	0	4
104	CDKN2B	0	0	4
105	WFDC2	0	0	4
106	SCGN	0	0	4
107	MMP14	0	0	3
108	KRT23	0	0	3
109	APPL2	0	0	3
110	DEDD2	0	0	3
111	CLN5	0	0	3
112	S100A9	0	0	3
113	OLFM4	0	0	3
114	RRM2	0	0	3
115	SYTL2	0	0	3
116	IFIT3	0	0	3
117	TPSG1	0	0	3
118	UNC93B1	0	0	2
119	CRABP2	0	0	2
120	DEFB1	0	0	2
121	ARHGEF2	0	0	2
122	PPFIBP1	0	0	2
123	ERRFI1	0	0	2
124	TRIM31	0	0	2
125	MX2	0	0	2
126	CASP1	0	0	2
127	CD177	0	0	2
128	REP15	0	0	2
129	ALOX5AP	0	0	2
130	SOCS3	0	0	2
131	IGF2	0	0	2
132	INSL5	0	0	2
133	PAEP	0	0	2
134	TNNC1	0	0	2
135	COL1A1	0	0	1
136	COL3A1	0	0	1
137	TNNI3	0	0	1
138	ANXA1	0	0	1
139	BAMBI	0	0	1
140	TAGLN	0	0	1
141	S100A2	0	0	1
142	DCBLD2	0	0	1
143	COX6B2	0	0	1
144	TNFAIP2	0	0	1
145	CLOCK	0	0	1
146	NMB	0	0	1
147	RBP1	0	0	1
148	CA9	0	0	1
149	TGFBI	0	0	1
150	SERPINE2	0	0	1
151	DHRS9	0	0	1
152	CCL2	0	0	1
153	KCTD12	0	0	1
154	ASNS	0	0	1
155	RSAD2	0	0	1
156	AQP8	0	0	1
157	OTOP2	0	0	1
158	ANKRD37	0	0	1
159	G0S2	0	0	1
160	HBB	0	0	1
161	CXCL14	0	0	1
162	CRIP1	0	0	0
163	S100A4	0	0	0
164	SPARC	0	0	0
165	IGHG4	0	0	0
166	ASPHD1	0	0	0
167	BMP4	0	0	0
168	PLXNB2	0	0	0
169	KLK11	0	0	0
170	IGHG3	0	0	0
171	KLK7	0	0	0
172	SLC2A1	0	0	0
173	ANO1	0	0	0
174	ATHL1	0	0	0
175	PADI1	0	0	0
176	CYP4F3	0	0	0
177	PHLDA3	0	0	0
178	COL6A1	0	0	0
179	LUM	0	0	0
180	KLK6	0	0	0
181	FKBP10	0	0	0
182	LTBP3	0	0	0
183	MMP7	0	0	0
184	PVRL4	0	0	0
185	RP1-122P22.4	0	0	0
186	EPHA2	0	0	0
187	ENO2	0	0	0
188	SFTA2	0	0	0
189	IER5L	0	0	0
190	RHBDF2	0	0	0
191	NRP2	0	0	0
192	DUSP27	0	0	0
193	PP7080	0	0	0
194	MYRF	0	0	0
195	PQLC3	0	0	0
196	F3	0	0	0
197	LRRC8A	0	0	0
198	AHR	0	0	0
199	BHLHE41	0	0	0
200	DOCK5	0	0	0
201	UNC13D	0	0	0
202	UNC5B-AS1	0	0	0
203	ACTA2	0	0	0
204	KCP	0	0	0
205	APOL1	0	0	0
206	AC004951.6	0	0	0
207	PRNP	0	0	0
208	IGHG1	0	0	0
209	TMPRSS3	0	0	0
210	LPCAT1	0	0	0
211	AC009133.12	0	0	0
212	PLTP	0	0	0
213	PLEKHS1	0	0	0
214	RP11-65I12.1	0	0	0
215	NPSR1	0	0	0
216	IGFBP3	0	0	0
217	EHBP1L1	0	0	0
218	TMEM191B	0	0	0
219	AC006262.5	0	0	0
220	VWA1	0	0	0
221	FAM63B	0	0	0
222	SRD5A3	0	0	0
223	TFF2	0	0	0
224	ITGB6	0	0	0
225	RP11-783K16.5	0	0	0
226	GAN	0	0	0
227	SIPA1	0	0	0
228	SLC38A5	0	0	0
229	CEMIP	0	0	0
230	ABHD12B	0	0	0
231	SELM	0	0	0
232	HS2ST1	0	0	0
233	MIA	0	0	0
234	FSCN1	0	0	0
235	EPB41L1	0	0	0
236	FLJ20021	0	0	0
237	RP11-1143G9.4	0	0	0
238	SMIM6	0	0	0
239	PROM2	0	0	0
240	DNAJB2	0	0	0
241	SLC5A3	0	0	0
242	ERBB2IP	0	0	0
243	RNF19A	0	0	0
244	WDR54	0	0	0
245	GABRP	0	0	0
246	LMTK3	0	0	0
247	IGFBP7	0	0	0
248	SUN2	0	0	0
249	PIEZO1	0	0	0
250	MMP1	0	0	0
251	STEAP2	0	0	0
252	CSTA	0	0	0
253	C10orf10	0	0	0
254	GULP1	0	0	0
255	SAV1	0	0	0
256	ITGA1	0	0	0
257	PCMTD1	0	0	0
258	ADAM8	0	0	0
259	COL16A1	0	0	0
260	CALB1	0	0	0
261	PROM1	0	0	0
262	TMEM37	0	0	0
263	IRF7	0	0	0
264	CTGF	0	0	0
265	CYR61	0	0	0
266	HERC4	0	0	0
267	KIAA1551	0	0	0
268	ADRA2A	0	0	0
269	MUC20	0	0	0
270	RNF103	0	0	0
271	SEMA5A	0	0	0
272	AKAP12	0	0	0
273	STIM2	0	0	0
274	BIRC3	0	0	0
275	APOE	0	0	0
276	DIO3OS	0	0	0
277	C4BPB	0	0	0
278	DCN	0	0	0
279	SEMA3C	0	0	0
280	SLC11A2	0	0	0
281	RHOV	0	0	0
282	PLOD2	0	0	0
283	CTD-3252C9.4	0	0	0
284	HIST1H2BD	0	0	0
285	TGM2	0	0	0
286	RP11-467L13.7	0	0	0
287	DAPK3	0	0	0
288	SERPINB3	0	0	0
289	FABP6	0	0	0
290	DDX60	0	0	0
291	ADM	0	0	0
292	STX18	0	0	0
293	HIST1H2BG	0	0	0
294	CTA-29F11.1	0	0	0
295	SNHG12	0	0	0
296	CST6	0	0	0
297	MTRNR2L8	0	0	0
298	GBP2	0	0	0
299	TICAM1	0	0	0
300	MAFF	0	0	0
301	MIR4458HG	0	0	0
302	RARRES1	0	0	0
303	MTRNR2L12	0	0	0
304	MGP	0	0	0
305	ANKRD36C	0	0	0
306	SPRR1B	0	0	0
307	URAD	0	0	0
308	HLA-DRA	0	0	0
309	CXCL3	0	0	0
310	HEPACAM2	0	0	0
311	FAM13A	0	0	0
312	PRAC2	0	0	0
313	MCM4	0	0	0
314	TYROBP	0	0	0
315	TIMP3	0	0	0
316	TM4SF20	0	0	0
317	ARL14	0	0	0
318	NEURL1	0	0	0
319	MT1G	0	0	0
320	IFIT1	0	0	0
321	MT1X	0	0	0
322	SPIB	0	0	0
323	FCGBP	0	0	0
324	NTHL1	0	0	0
325	PI3	0	0	0
326	TUBA1A	0	0	0
327	RP11-386I14.4	0	0	0
328	HIST1H2AC	0	0	0
329	LRRC26	0	0	0
330	MIR194-2HG	0	0	0
331	DNASE1	0	0	0
332	MB	0	0	0
333	C8orf4	0	0	0
334	S100A8	0	0	0
335	HLA-G	0	0	0
336	HIST1H1C	0	0	0
337	LYPD8	0	0	0
338	MDM2	0	0	0
339	ATOH1	0	0	0
340	NDUFA4L2	0	0	0
341	CXCL8	0	0	0
342	ITLN1	0	0	0
343	GZMB	0	0	0
344	CXCL2	0	0	0
345	SCIN	0	0	0
346	MT1H	0	0	0
347	CA4	0	0	0
348	LRRC75A	0	0	0
349	CLCA1	0	0	0
350	ALDOB	0	0	0
351	RGMB	0	0	0
352	LINC00261	0	0	0
353	CA7	0	0	0
354	RETNLB	0	0	0
355	DUOXA2	0	0	0
356	RGS1	0	0	0
357	CLIC5	0	0	0
358	DUOX2	0	0	0
359	IGHA2	0	0	0
360	RAB27A	0	0	0
361	RP11-462G2.1	0	0	0
362	IGHA1	0	0	0
363	DMBT1	0	0	0
364	MT1A	0	0	0
365	XXbac-BPG32J3.19	0	0	0
366	IL1R2	0	0	0
367	EREG	0	0	0
368	BEST4	0	0	0
369	IRF1	0	0	0
370	GSN	0	0	0
371	RCAN1	0	0	0
372	PCP4	0	0	0
373	PRSS2	0	0	0
374	SEPP1	0	0	0
375	JCHAIN	0	0	0
376	DNAJC12	0	0	0
377	APOLD1	0	0	0
378	PCSK1N	0	0	0
379	SAA1	0	0	0
380	MT2A	0	0	0
381	HOXB-AS3	0	0	0
382	BMP2	0	0	0
383	EDN1	0	0	0
384	ATF3	0	0	0
385	GK	0	0	0
386	HLA-DRB1	0	0	0
387	GINS2	0	0	0
388	RP11-670E13.6	0	0	0
389	MT1F	0	0	0
390	SI	0	0	0
391	PLCG2	0	0	0
392	IGKC	0	0	0
393	CCL20	0	0	0
394	CHGA	0	0	0
395	IL1B	0	0	0
396	SERPINA1	0	0	0
397	GCG	0	0	0
398	RP11-338I21.1	0	0	0
399	RP11-160E2.6	0	0	0
400	CLDN23	0	0	0
401	KLK1	0	0	0
402	BCYRN1	0	0	0
403	KLF10	0	0	0
404	IGHM	0	0	0
405	ENTPD8	0	0	0
406	HES4	0	0	0
407	MTRNR2L10	0	0	0
408	SPRR2D	0	0	0
409	CLPS	0	0	0
410	PRSS23	0	0	0
411	REN	0	0	0
412	SST	0	0	0
413	FAM46A	0	0	0
414	IGLC3	0	0	0
415	CXCL10	0	0	0
416	EGFR	0	0	0
417	MIR22HG	0	0	0
418	NAAA	0	0	0
419	REG1A	0	0	0
420	IGLC2	0	0	0
